# Supplementary material for: Genome-wide association study for circulating metabolic traits in 619,372 individuals
Source: medRxiv. 2025 Apr 12:2024.10.15.24315557. Preprint. [Version 3] doi: 10.1101/2024.10.15.24315557 (PMC12036396; doi:10.1101/2024.10.15.24315557)
Supplement: Supplement 1 [file media-1.xlsx]

## Sheet: Outline
Table S1.	List of all 249 metabolic traits included in the analysis.
Table S2.	Genetic correlation for all metabolic traits between the Estonian Biobank and UK Biobank.
Table S3.	Estimated heritability of each metabolic trait from LD score regression.
Table S4.	Colocalising molecular QTLs, metabolic traits and disease GWAS signals at the HMGCR locus.
Table S5.	Colocalising molecular QTLs, metabolic traits and disease GWAS signals at the LIPA locus.
Table S6.	Low-frequency missense and splice-altering lead variants.
Table S7.	Pairwise genetic correlation between all metabolic traits in the meta_EUR meta-analysis.
Table S8.	Results from genome-wide MR analysis for T2D and CAD.
Table S9	cis-MR with random-effect IVW-MR and MR-Egger
Table S10	cis-MR with MRLocus
Table S11	cis-MR with MR-link-2
Table S12.	Download paths for GWAS summary statistics hosted at the GWAS Catalog.

## Sheet: Table S1 metabolic traits
trait	biomarker name	unit	group	subgroup	part_of_representative_56_traits
Total_C	Total cholesterol	mmol/l	Cholesterol		TRUE
non_HDL_C	Total cholesterol minus HDL-C	mmol/l	Cholesterol		TRUE
Remnant_C	Remnant cholesterol (non-HDL, non-LDL -cholesterol)	mmol/l	Cholesterol		TRUE
VLDL_C	VLDL cholesterol	mmol/l	Cholesterol		TRUE
Clinical_LDL_C	Clinical LDL cholesterol	mmol/l	Cholesterol		TRUE
LDL_C	LDL cholesterol	mmol/l	Cholesterol		TRUE
HDL_C	HDL cholesterol	mmol/l	Cholesterol		TRUE
Total_TG	Total triglycerides	mmol/l	Triglycerides		TRUE
VLDL_TG	Triglycerides in VLDL	mmol/l	Triglycerides		FALSE
LDL_TG	Triglycerides in LDL	mmol/l	Triglycerides		FALSE
HDL_TG	Triglycerides in HDL	mmol/l	Triglycerides		FALSE
Total_PL	Total phospholipids in lipoprotein particles	mmol/l	Phospholipids		TRUE
VLDL_PL	Phospholipids in VLDL	mmol/l	Phospholipids		FALSE
LDL_PL	Phospholipids in LDL	mmol/l	Phospholipids		FALSE
HDL_PL	Phospholipids in HDL	mmol/l	Phospholipids		FALSE
Total_CE	Total esterified cholesterol	mmol/l	Cholesteryl esters		TRUE
VLDL_CE	Cholesteryl esters in VLDL	mmol/l	Cholesteryl esters		FALSE
LDL_CE	Cholesteryl esters in LDL	mmol/l	Cholesteryl esters		FALSE
HDL_CE	Cholesteryl esters in HDL	mmol/l	Cholesteryl esters		FALSE
Total_FC	Total free cholesterol	mmol/l	Free cholesterol		TRUE
VLDL_FC	Free cholesterol in VLDL	mmol/l	Free cholesterol		FALSE
LDL_FC	Free cholesterol in LDL	mmol/l	Free cholesterol		FALSE
HDL_FC	Free cholesterol in HDL	mmol/l	Free cholesterol		FALSE
Total_L	Total lipids in lipoprotein particles	mmol/l	Total lipids		TRUE
VLDL_L	Total lipids in VLDL	mmol/l	Total lipids		FALSE
LDL_L	Total lipids in LDL	mmol/l	Total lipids		FALSE
HDL_L	Total lipids in HDL	mmol/l	Total lipids		FALSE
Total_P	Total concentration of lipoprotein particles	mmol/l	Lipoprotein particle concentrations		TRUE
VLDL_P	Concentration of VLDL particles	mmol/l	Lipoprotein particle concentrations		FALSE
LDL_P	Concentration of LDL particles	mmol/l	Lipoprotein particle concentrations		FALSE
HDL_P	Concentration of HDL particles	mmol/l	Lipoprotein particle concentrations		FALSE
VLDL_size	Average diameter for VLDL particles	nm	Lipoprotein particle sizes		TRUE
LDL_size	Average diameter for LDL particles	nm	Lipoprotein particle sizes		TRUE
HDL_size	Average diameter for HDL particles	nm	Lipoprotein particle sizes		TRUE
Phosphoglyc	Phosphoglycerides	mmol/l	Other lipids		TRUE
TG_by_PG	Ratio of triglycerides to phosphoglycerides	ratio	Other lipids		TRUE
Cholines	Total cholines	mmol/l	Other lipids		TRUE
Phosphatidylc	Phosphatidylcholines	mmol/l	Other lipids		TRUE
Sphingomyelins	Sphingomyelins	mmol/l	Other lipids		TRUE
ApoB	Apolipoprotein B	g/l	Apolipoproteins		TRUE
ApoA1	Apolipoprotein A1	g/l	Apolipoproteins		TRUE
ApoB_by_ApoA1	Ratio of apolipoprotein B to apolipoprotein A1	ratio	Apolipoproteins		TRUE
Total_FA	Total fatty acids	mmol/l	Fatty acids		TRUE
Unsaturation	Degree of unsaturation	degree	Fatty acids		TRUE
Omega_3	Omega-3 fatty acids	mmol/l	Fatty acids		TRUE
Omega_6	Omega-6 fatty acids	mmol/l	Fatty acids		TRUE
PUFA	Polyunsaturated fatty acids	mmol/l	Fatty acids		TRUE
MUFA	Monounsaturated fatty acids	mmol/l	Fatty acids		TRUE
SFA	Saturated fatty acids	mmol/l	Fatty acids		TRUE
LA	Linoleic acid	mmol/l	Fatty acids		TRUE
DHA	Docosahexaenoic acid	mmol/l	Fatty acids		TRUE
Omega_3_pct	Ratio of omega-3 fatty acids to total fatty acids	%	Fatty acids	Fatty acid ratios	FALSE
Omega_6_pct	Ratio of omega-6 fatty acids to total fatty acids	%	Fatty acids	Fatty acid ratios	FALSE
PUFA_pct	Ratio of polyunsaturated fatty acids to total fatty acids	%	Fatty acids	Fatty acid ratios	FALSE
MUFA_pct	Ratio of monounsaturated fatty acids to total fatty acids	%	Fatty acids	Fatty acid ratios	FALSE
SFA_pct	Ratio of saturated fatty acids to total fatty acids	%	Fatty acids	Fatty acid ratios	FALSE
LA_pct	Ratio of linoleic acid to total fatty acids	%	Fatty acids	Fatty acid ratios	FALSE
DHA_pct	Ratio of docosahexaenoic acid to total fatty acids	%	Fatty acids	Fatty acid ratios	FALSE
PUFA_by_MUFA	Ratio of polyunsaturated fatty acids to monounsaturated fatty acids	ratio	Fatty acids	Fatty acid ratios	TRUE
Omega_6_by_Omega_3	Ratio of omega-6 fatty acids to omega-3 fatty acids	ratio	Fatty acids	Fatty acid ratios	TRUE
Ala	Alanine	mmol/l	Amino acids		TRUE
Gln	Glutamine	mmol/l	Amino acids		TRUE
Gly	Glycine	mmol/l	Amino acids		TRUE
His	Histidine	mmol/l	Amino acids		TRUE
Total_BCAA	Total concentration of branched-chain amino acids (leucine + isoleucine + valine)	mmol/l	Amino acids	Branched-chain amino acids	TRUE
Ile	Isoleucine	mmol/l	Amino acids	Branched-chain amino acids	TRUE
Leu	Leucine	mmol/l	Amino acids	Branched-chain amino acids	TRUE
Val	Valine	mmol/l	Amino acids	Branched-chain amino acids	TRUE
Phe	Phenylalanine	mmol/l	Amino acids	Aromatic amino acids	TRUE
Tyr	Tyrosine	mmol/l	Amino acids	Aromatic amino acids	TRUE
Glucose	Glucose	mmol/l	Glycolysis related metabolites		TRUE
Lactate	Lactate	mmol/l	Glycolysis related metabolites		TRUE
Pyruvate	Pyruvate	mmol/l	Glycolysis related metabolites		TRUE
Citrate	Citrate	mmol/l	Glycolysis related metabolites		TRUE
bOHbutyrate	3-Hydroxybutyrate	mmol/l	Ketone bodies		TRUE
Acetate	Acetate	mmol/l	Ketone bodies		TRUE
Acetoacetate	Acetoacetate	mmol/l	Ketone bodies		TRUE
Acetone	Acetone	mmol/l	Ketone bodies		TRUE
Creatinine	Creatinine	mmol/l	Fluid balance		TRUE
Albumin	Albumin	g/l	Fluid balance		TRUE
GlycA	Glycoprotein acetyls	mmol/l	Inflammation		TRUE
XXL_VLDL_P	Concentration of chylomicrons and extremely large VLDL particles	mmol/l	Lipoprotein subclasses	Chylomicrons and extremely large VLDL (particle diameters from 75 nm upwards)	FALSE
XXL_VLDL_L	Total lipids in chylomicrons and extremely large VLDL	mmol/l	Lipoprotein subclasses	Chylomicrons and extremely large VLDL (particle diameters from 75 nm upwards)	FALSE
XXL_VLDL_PL	Phospholipids in chylomicrons and extremely large VLDL	mmol/l	Lipoprotein subclasses	Chylomicrons and extremely large VLDL (particle diameters from 75 nm upwards)	FALSE
XXL_VLDL_C	Cholesterol in chylomicrons and extremely large VLDL	mmol/l	Lipoprotein subclasses	Chylomicrons and extremely large VLDL (particle diameters from 75 nm upwards)	FALSE
XXL_VLDL_CE	Cholesteryl esters in chylomicrons and extremely large VLDL	mmol/l	Lipoprotein subclasses	Chylomicrons and extremely large VLDL (particle diameters from 75 nm upwards)	FALSE
XXL_VLDL_FC	Free cholesterol in chylomicrons and extremely large VLDL	mmol/l	Lipoprotein subclasses	Chylomicrons and extremely large VLDL (particle diameters from 75 nm upwards)	FALSE
XXL_VLDL_TG	Triglycerides in chylomicrons and extremely large VLDL	mmol/l	Lipoprotein subclasses	Chylomicrons and extremely large VLDL (particle diameters from 75 nm upwards)	FALSE
XL_VLDL_P	Concentration of very large VLDL particles	mmol/l	Lipoprotein subclasses	Very large VLDL (average diameter 64 nm)	FALSE
XL_VLDL_L	Total lipids in very large VLDL	mmol/l	Lipoprotein subclasses	Very large VLDL (average diameter 64 nm)	FALSE
XL_VLDL_PL	Phospholipids in very large VLDL	mmol/l	Lipoprotein subclasses	Very large VLDL (average diameter 64 nm)	FALSE
XL_VLDL_C	Cholesterol in very large VLDL	mmol/l	Lipoprotein subclasses	Very large VLDL (average diameter 64 nm)	FALSE
XL_VLDL_CE	Cholesteryl esters in very large VLDL	mmol/l	Lipoprotein subclasses	Very large VLDL (average diameter 64 nm)	FALSE
XL_VLDL_FC	Free cholesterol in very large VLDL	mmol/l	Lipoprotein subclasses	Very large VLDL (average diameter 64 nm)	FALSE
XL_VLDL_TG	Triglycerides in very large VLDL	mmol/l	Lipoprotein subclasses	Very large VLDL (average diameter 64 nm)	FALSE
L_VLDL_P	Concentration of large VLDL particles	mmol/l	Lipoprotein subclasses	Large VLDL (average diameter 53.6 nm)	FALSE
L_VLDL_L	Total lipids in large VLDL	mmol/l	Lipoprotein subclasses	Large VLDL (average diameter 53.6 nm)	FALSE
L_VLDL_PL	Phospholipids in large VLDL	mmol/l	Lipoprotein subclasses	Large VLDL (average diameter 53.6 nm)	FALSE
L_VLDL_C	Cholesterol in large VLDL	mmol/l	Lipoprotein subclasses	Large VLDL (average diameter 53.6 nm)	FALSE
L_VLDL_CE	Cholesteryl esters in large VLDL	mmol/l	Lipoprotein subclasses	Large VLDL (average diameter 53.6 nm)	FALSE
L_VLDL_FC	Free cholesterol in large VLDL	mmol/l	Lipoprotein subclasses	Large VLDL (average diameter 53.6 nm)	FALSE
L_VLDL_TG	Triglycerides in large VLDL	mmol/l	Lipoprotein subclasses	Large VLDL (average diameter 53.6 nm)	FALSE
M_VLDL_P	Concentration of medium VLDL particles	mmol/l	Lipoprotein subclasses	Medium VLDL (average diameter 44.5 nm)	FALSE
M_VLDL_L	Total lipids in medium VLDL	mmol/l	Lipoprotein subclasses	Medium VLDL (average diameter 44.5 nm)	FALSE
M_VLDL_PL	Phospholipids in medium VLDL	mmol/l	Lipoprotein subclasses	Medium VLDL (average diameter 44.5 nm)	FALSE
M_VLDL_C	Cholesterol in medium VLDL	mmol/l	Lipoprotein subclasses	Medium VLDL (average diameter 44.5 nm)	FALSE
M_VLDL_CE	Cholesteryl esters in medium VLDL	mmol/l	Lipoprotein subclasses	Medium VLDL (average diameter 44.5 nm)	FALSE
M_VLDL_FC	Free cholesterol in medium VLDL	mmol/l	Lipoprotein subclasses	Medium VLDL (average diameter 44.5 nm)	FALSE
M_VLDL_TG	Triglycerides in medium VLDL	mmol/l	Lipoprotein subclasses	Medium VLDL (average diameter 44.5 nm)	FALSE
S_VLDL_P	Concentration of small VLDL particles	mmol/l	Lipoprotein subclasses	Small VLDL (average diameter 36.8 nm)	FALSE
S_VLDL_L	Total lipids in small VLDL	mmol/l	Lipoprotein subclasses	Small VLDL (average diameter 36.8 nm)	FALSE
S_VLDL_PL	Phospholipids in small VLDL	mmol/l	Lipoprotein subclasses	Small VLDL (average diameter 36.8 nm)	FALSE
S_VLDL_C	Cholesterol in small VLDL	mmol/l	Lipoprotein subclasses	Small VLDL (average diameter 36.8 nm)	FALSE
S_VLDL_CE	Cholesteryl esters in small VLDL	mmol/l	Lipoprotein subclasses	Small VLDL (average diameter 36.8 nm)	FALSE
S_VLDL_FC	Free cholesterol in small VLDL	mmol/l	Lipoprotein subclasses	Small VLDL (average diameter 36.8 nm)	FALSE
S_VLDL_TG	Triglycerides in small VLDL	mmol/l	Lipoprotein subclasses	Small VLDL (average diameter 36.8 nm)	FALSE
XS_VLDL_P	Concentration of very small VLDL particles	mmol/l	Lipoprotein subclasses	Very small VLDL (average diameter 31.3 nm)	FALSE
XS_VLDL_L	Total lipids in very small VLDL	mmol/l	Lipoprotein subclasses	Very small VLDL (average diameter 31.3 nm)	FALSE
XS_VLDL_PL	Phospholipids in very small VLDL	mmol/l	Lipoprotein subclasses	Very small VLDL (average diameter 31.3 nm)	FALSE
XS_VLDL_C	Cholesterol in very small VLDL	mmol/l	Lipoprotein subclasses	Very small VLDL (average diameter 31.3 nm)	FALSE
XS_VLDL_CE	Cholesteryl esters in very small VLDL	mmol/l	Lipoprotein subclasses	Very small VLDL (average diameter 31.3 nm)	FALSE
XS_VLDL_FC	Free cholesterol in very small VLDL	mmol/l	Lipoprotein subclasses	Very small VLDL (average diameter 31.3 nm)	FALSE
XS_VLDL_TG	Triglycerides in very small VLDL	mmol/l	Lipoprotein subclasses	Very small VLDL (average diameter 31.3 nm)	FALSE
IDL_P	Concentration of IDL particles	mmol/l	Lipoprotein subclasses	IDL (average diameter 28.6 nm)	FALSE
IDL_L	Total lipids in IDL	mmol/l	Lipoprotein subclasses	IDL (average diameter 28.6 nm)	FALSE
IDL_PL	Phospholipids in IDL	mmol/l	Lipoprotein subclasses	IDL (average diameter 28.6 nm)	FALSE
IDL_C	Cholesterol in IDL	mmol/l	Lipoprotein subclasses	IDL (average diameter 28.6 nm)	FALSE
IDL_CE	Cholesteryl esters in IDL	mmol/l	Lipoprotein subclasses	IDL (average diameter 28.6 nm)	FALSE
IDL_FC	Free cholesterol in IDL	mmol/l	Lipoprotein subclasses	IDL (average diameter 28.6 nm)	FALSE
IDL_TG	Triglycerides in IDL	mmol/l	Lipoprotein subclasses	IDL (average diameter 28.6 nm)	FALSE
L_LDL_P	Concentration of large LDL particles	mmol/l	Lipoprotein subclasses	Large LDL (average diameter 25.5 nm)	FALSE
L_LDL_L	Total lipids in large LDL	mmol/l	Lipoprotein subclasses	Large LDL (average diameter 25.5 nm)	FALSE
L_LDL_PL	Phospholipids in large LDL	mmol/l	Lipoprotein subclasses	Large LDL (average diameter 25.5 nm)	FALSE
L_LDL_C	Cholesterol in large LDL	mmol/l	Lipoprotein subclasses	Large LDL (average diameter 25.5 nm)	FALSE
L_LDL_CE	Cholesteryl esters in large LDL	mmol/l	Lipoprotein subclasses	Large LDL (average diameter 25.5 nm)	FALSE
L_LDL_FC	Free cholesterol in large LDL	mmol/l	Lipoprotein subclasses	Large LDL (average diameter 25.5 nm)	FALSE
L_LDL_TG	Triglycerides in large LDL	mmol/l	Lipoprotein subclasses	Large LDL (average diameter 25.5 nm)	FALSE
M_LDL_P	Concentration of medium LDL particles	mmol/l	Lipoprotein subclasses	Medium LDL (average diameter 23 nm)	FALSE
M_LDL_L	Total lipids in medium LDL	mmol/l	Lipoprotein subclasses	Medium LDL (average diameter 23 nm)	FALSE
M_LDL_PL	Phospholipids in medium LDL	mmol/l	Lipoprotein subclasses	Medium LDL (average diameter 23 nm)	FALSE
M_LDL_C	Cholesterol in medium LDL	mmol/l	Lipoprotein subclasses	Medium LDL (average diameter 23 nm)	FALSE
M_LDL_CE	Cholesteryl esters in medium LDL	mmol/l	Lipoprotein subclasses	Medium LDL (average diameter 23 nm)	FALSE
M_LDL_FC	Free cholesterol in medium LDL	mmol/l	Lipoprotein subclasses	Medium LDL (average diameter 23 nm)	FALSE
M_LDL_TG	Triglycerides in medium LDL	mmol/l	Lipoprotein subclasses	Medium LDL (average diameter 23 nm)	FALSE
S_LDL_P	Concentration of small LDL particles	mmol/l	Lipoprotein subclasses	Small LDL (average diameter 18.7 nm)	FALSE
S_LDL_L	Total lipids in small LDL	mmol/l	Lipoprotein subclasses	Small LDL (average diameter 18.7 nm)	FALSE
S_LDL_PL	Phospholipids in small LDL	mmol/l	Lipoprotein subclasses	Small LDL (average diameter 18.7 nm)	FALSE
S_LDL_C	Cholesterol in small LDL	mmol/l	Lipoprotein subclasses	Small LDL (average diameter 18.7 nm)	FALSE
S_LDL_CE	Cholesteryl esters in small LDL	mmol/l	Lipoprotein subclasses	Small LDL (average diameter 18.7 nm)	FALSE
S_LDL_FC	Free cholesterol in small LDL	mmol/l	Lipoprotein subclasses	Small LDL (average diameter 18.7 nm)	FALSE
S_LDL_TG	Triglycerides in small LDL	mmol/l	Lipoprotein subclasses	Small LDL (average diameter 18.7 nm)	FALSE
XL_HDL_P	Concentration of very large HDL particles	mmol/l	Lipoprotein subclasses	Very large HDL (average diameter 14.3 nm)	FALSE
XL_HDL_L	Total lipids in very large HDL	mmol/l	Lipoprotein subclasses	Very large HDL (average diameter 14.3 nm)	FALSE
XL_HDL_PL	Phospholipids in very large HDL	mmol/l	Lipoprotein subclasses	Very large HDL (average diameter 14.3 nm)	FALSE
XL_HDL_C	Cholesterol in very large HDL	mmol/l	Lipoprotein subclasses	Very large HDL (average diameter 14.3 nm)	FALSE
XL_HDL_CE	Cholesteryl esters in very large HDL	mmol/l	Lipoprotein subclasses	Very large HDL (average diameter 14.3 nm)	FALSE
XL_HDL_FC	Free cholesterol in very large HDL	mmol/l	Lipoprotein subclasses	Very large HDL (average diameter 14.3 nm)	FALSE
XL_HDL_TG	Triglycerides in very large HDL	mmol/l	Lipoprotein subclasses	Very large HDL (average diameter 14.3 nm)	FALSE
L_HDL_P	Concentration of large HDL particles	mmol/l	Lipoprotein subclasses	Large HDL (average diameter 12.1 nm)	FALSE
L_HDL_L	Total lipids in large HDL	mmol/l	Lipoprotein subclasses	Large HDL (average diameter 12.1 nm)	FALSE
L_HDL_PL	Phospholipids in large HDL	mmol/l	Lipoprotein subclasses	Large HDL (average diameter 12.1 nm)	FALSE
L_HDL_C	Cholesterol in large HDL	mmol/l	Lipoprotein subclasses	Large HDL (average diameter 12.1 nm)	FALSE
L_HDL_CE	Cholesteryl esters in large HDL	mmol/l	Lipoprotein subclasses	Large HDL (average diameter 12.1 nm)	FALSE
L_HDL_FC	Free cholesterol in large HDL	mmol/l	Lipoprotein subclasses	Large HDL (average diameter 12.1 nm)	FALSE
L_HDL_TG	Triglycerides in large HDL	mmol/l	Lipoprotein subclasses	Large HDL (average diameter 12.1 nm)	FALSE
M_HDL_P	Concentration of medium HDL particles	mmol/l	Lipoprotein subclasses	Medium HDL (average diameter 10.9 nm)	FALSE
M_HDL_L	Total lipids in medium HDL	mmol/l	Lipoprotein subclasses	Medium HDL (average diameter 10.9 nm)	FALSE
M_HDL_PL	Phospholipids in medium HDL	mmol/l	Lipoprotein subclasses	Medium HDL (average diameter 10.9 nm)	FALSE
M_HDL_C	Cholesterol in medium HDL	mmol/l	Lipoprotein subclasses	Medium HDL (average diameter 10.9 nm)	FALSE
M_HDL_CE	Cholesteryl esters in medium HDL	mmol/l	Lipoprotein subclasses	Medium HDL (average diameter 10.9 nm)	FALSE
M_HDL_FC	Free cholesterol in medium HDL	mmol/l	Lipoprotein subclasses	Medium HDL (average diameter 10.9 nm)	FALSE
M_HDL_TG	Triglycerides in medium HDL	mmol/l	Lipoprotein subclasses	Medium HDL (average diameter 10.9 nm)	FALSE
S_HDL_P	Concentration of small HDL particles	mmol/l	Lipoprotein subclasses	Small HDL (average diameter 8.7 nm)	FALSE
S_HDL_L	Total lipids in small HDL	mmol/l	Lipoprotein subclasses	Small HDL (average diameter 8.7 nm)	FALSE
S_HDL_PL	Phospholipids in small HDL	mmol/l	Lipoprotein subclasses	Small HDL (average diameter 8.7 nm)	FALSE
S_HDL_C	Cholesterol in small HDL	mmol/l	Lipoprotein subclasses	Small HDL (average diameter 8.7 nm)	FALSE
S_HDL_CE	Cholesteryl esters in small HDL	mmol/l	Lipoprotein subclasses	Small HDL (average diameter 8.7 nm)	FALSE
S_HDL_FC	Free cholesterol in small HDL	mmol/l	Lipoprotein subclasses	Small HDL (average diameter 8.7 nm)	FALSE
S_HDL_TG	Triglycerides in small HDL	mmol/l	Lipoprotein subclasses	Small HDL (average diameter 8.7 nm)	FALSE
XXL_VLDL_PL_pct	Phospholipids to total lipids ratio in chylomicrons and extremely large VLDL	%	Relative lipoprotein lipid concentrations	Chylomicrons and extremely large VLDL ratios	FALSE
XXL_VLDL_C_pct	Cholesterol to total lipids ratio in chylomicrons and extremely large VLDL	%	Relative lipoprotein lipid concentrations	Chylomicrons and extremely large VLDL ratios	FALSE
XXL_VLDL_CE_pct	Cholesteryl esters to total lipids ratio in chylomicrons and extremely large VLDL	%	Relative lipoprotein lipid concentrations	Chylomicrons and extremely large VLDL ratios	FALSE
XXL_VLDL_FC_pct	Free cholesterol to total lipids ratio in chylomicrons and extremely large VLDL	%	Relative lipoprotein lipid concentrations	Chylomicrons and extremely large VLDL ratios	FALSE
XXL_VLDL_TG_pct	Triglycerides to total lipids ratio in chylomicrons and extremely large VLDL	%	Relative lipoprotein lipid concentrations	Chylomicrons and extremely large VLDL ratios	FALSE
XL_VLDL_PL_pct	Phospholipids to total lipids ratio in very large VLDL	%	Relative lipoprotein lipid concentrations	Very large VLDL ratios	FALSE
XL_VLDL_C_pct	Cholesterol to total lipids ratio in very large VLDL	%	Relative lipoprotein lipid concentrations	Very large VLDL ratios	FALSE
XL_VLDL_CE_pct	Cholesteryl esters to total lipids ratio in very large VLDL	%	Relative lipoprotein lipid concentrations	Very large VLDL ratios	FALSE
XL_VLDL_FC_pct	Free cholesterol to total lipids ratio in very large VLDL	%	Relative lipoprotein lipid concentrations	Very large VLDL ratios	FALSE
XL_VLDL_TG_pct	Triglycerides to total lipids ratio in very large VLDL	%	Relative lipoprotein lipid concentrations	Very large VLDL ratios	FALSE
L_VLDL_PL_pct	Phospholipids to total lipids ratio in large VLDL	%	Relative lipoprotein lipid concentrations	Large VLDL ratios	FALSE
L_VLDL_C_pct	Cholesterol to total lipids ratio in large VLDL	%	Relative lipoprotein lipid concentrations	Large VLDL ratios	FALSE
L_VLDL_CE_pct	Cholesteryl esters to total lipids ratio in large VLDL	%	Relative lipoprotein lipid concentrations	Large VLDL ratios	FALSE
L_VLDL_FC_pct	Free cholesterol to total lipids ratio in large VLDL	%	Relative lipoprotein lipid concentrations	Large VLDL ratios	FALSE
L_VLDL_TG_pct	Triglycerides to total lipids ratio in large VLDL	%	Relative lipoprotein lipid concentrations	Large VLDL ratios	FALSE
M_VLDL_PL_pct	Phospholipids to total lipids ratio in medium VLDL	%	Relative lipoprotein lipid concentrations	Medium VLDL ratios	FALSE
M_VLDL_C_pct	Cholesterol to total lipids ratio in medium VLDL	%	Relative lipoprotein lipid concentrations	Medium VLDL ratios	FALSE
M_VLDL_CE_pct	Cholesteryl esters to total lipids ratio in medium VLDL	%	Relative lipoprotein lipid concentrations	Medium VLDL ratios	FALSE
M_VLDL_FC_pct	Free cholesterol to total lipids ratio in medium VLDL	%	Relative lipoprotein lipid concentrations	Medium VLDL ratios	FALSE
M_VLDL_TG_pct	Triglycerides to total lipids ratio in medium VLDL	%	Relative lipoprotein lipid concentrations	Medium VLDL ratios	FALSE
S_VLDL_PL_pct	Phospholipids to total lipids ratio in small VLDL	%	Relative lipoprotein lipid concentrations	Small VLDL ratios	FALSE
S_VLDL_C_pct	Cholesterol to total lipids ratio in small VLDL	%	Relative lipoprotein lipid concentrations	Small VLDL ratios	FALSE
S_VLDL_CE_pct	Cholesteryl esters to total lipids ratio in small VLDL	%	Relative lipoprotein lipid concentrations	Small VLDL ratios	FALSE
S_VLDL_FC_pct	Free cholesterol to total lipids ratio in small VLDL	%	Relative lipoprotein lipid concentrations	Small VLDL ratios	FALSE
S_VLDL_TG_pct	Triglycerides to total lipids ratio in small VLDL	%	Relative lipoprotein lipid concentrations	Small VLDL ratios	FALSE
XS_VLDL_PL_pct	Phospholipids to total lipids ratio in very small VLDL	%	Relative lipoprotein lipid concentrations	Very small VLDL ratios	FALSE
XS_VLDL_C_pct	Cholesterol to total lipids ratio in very small VLDL	%	Relative lipoprotein lipid concentrations	Very small VLDL ratios	FALSE
XS_VLDL_CE_pct	Cholesteryl esters to total lipids ratio in very small VLDL	%	Relative lipoprotein lipid concentrations	Very small VLDL ratios	FALSE
XS_VLDL_FC_pct	Free cholesterol to total lipids ratio in very small VLDL	%	Relative lipoprotein lipid concentrations	Very small VLDL ratios	FALSE
XS_VLDL_TG_pct	Triglycerides to total lipids ratio in very small VLDL	%	Relative lipoprotein lipid concentrations	Very small VLDL ratios	FALSE
IDL_PL_pct	Phospholipids to total lipids ratio in IDL	%	Relative lipoprotein lipid concentrations	IDL ratios	FALSE
IDL_C_pct	Cholesterol to total lipids ratio in IDL	%	Relative lipoprotein lipid concentrations	IDL ratios	FALSE
IDL_CE_pct	Cholesteryl esters to total lipids ratio in IDL	%	Relative lipoprotein lipid concentrations	IDL ratios	FALSE
IDL_FC_pct	Free cholesterol to total lipids ratio in IDL	%	Relative lipoprotein lipid concentrations	IDL ratios	FALSE
IDL_TG_pct	Triglycerides to total lipids ratio in IDL	%	Relative lipoprotein lipid concentrations	IDL ratios	FALSE
L_LDL_PL_pct	Phospholipids to total lipids ratio in large LDL	%	Relative lipoprotein lipid concentrations	Large LDL ratios	FALSE
L_LDL_C_pct	Cholesterol to total lipids ratio in large LDL	%	Relative lipoprotein lipid concentrations	Large LDL ratios	FALSE
L_LDL_CE_pct	Cholesteryl esters to total lipids ratio in large LDL	%	Relative lipoprotein lipid concentrations	Large LDL ratios	FALSE
L_LDL_FC_pct	Free cholesterol to total lipids ratio in large LDL	%	Relative lipoprotein lipid concentrations	Large LDL ratios	FALSE
L_LDL_TG_pct	Triglycerides to total lipids ratio in large LDL	%	Relative lipoprotein lipid concentrations	Large LDL ratios	FALSE
M_LDL_PL_pct	Phospholipids to total lipids ratio in medium LDL	%	Relative lipoprotein lipid concentrations	Medium LDL ratios	FALSE
M_LDL_C_pct	Cholesterol to total lipids ratio in medium LDL	%	Relative lipoprotein lipid concentrations	Medium LDL ratios	FALSE
M_LDL_CE_pct	Cholesteryl esters to total lipids ratio in medium LDL	%	Relative lipoprotein lipid concentrations	Medium LDL ratios	FALSE
M_LDL_FC_pct	Free cholesterol to total lipids ratio in medium LDL	%	Relative lipoprotein lipid concentrations	Medium LDL ratios	FALSE
M_LDL_TG_pct	Triglycerides to total lipids ratio in medium LDL	%	Relative lipoprotein lipid concentrations	Medium LDL ratios	FALSE
S_LDL_PL_pct	Phospholipids to total lipids ratio in small LDL	%	Relative lipoprotein lipid concentrations	Small LDL ratios	FALSE
S_LDL_C_pct	Cholesterol to total lipids ratio in small LDL	%	Relative lipoprotein lipid concentrations	Small LDL ratios	FALSE
S_LDL_CE_pct	Cholesteryl esters to total lipids ratio in small LDL	%	Relative lipoprotein lipid concentrations	Small LDL ratios	FALSE
S_LDL_FC_pct	Free cholesterol to total lipids ratio in small LDL	%	Relative lipoprotein lipid concentrations	Small LDL ratios	FALSE
S_LDL_TG_pct	Triglycerides to total lipids ratio in small LDL	%	Relative lipoprotein lipid concentrations	Small LDL ratios	FALSE
XL_HDL_PL_pct	Phospholipids to total lipids ratio in very large HDL	%	Relative lipoprotein lipid concentrations	Very large HDL ratios	FALSE
XL_HDL_C_pct	Cholesterol to total lipids ratio in very large HDL	%	Relative lipoprotein lipid concentrations	Very large HDL ratios	FALSE
XL_HDL_CE_pct	Cholesteryl esters to total lipids ratio in very large HDL	%	Relative lipoprotein lipid concentrations	Very large HDL ratios	FALSE
XL_HDL_FC_pct	Free cholesterol to total lipids ratio in very large HDL	%	Relative lipoprotein lipid concentrations	Very large HDL ratios	FALSE
XL_HDL_TG_pct	Triglycerides to total lipids ratio in very large HDL	%	Relative lipoprotein lipid concentrations	Very large HDL ratios	FALSE
L_HDL_PL_pct	Phospholipids to total lipids ratio in large HDL	%	Relative lipoprotein lipid concentrations	Large HDL ratios	FALSE
L_HDL_C_pct	Cholesterol to total lipids ratio in large HDL	%	Relative lipoprotein lipid concentrations	Large HDL ratios	FALSE
L_HDL_CE_pct	Cholesteryl esters to total lipids ratio in large HDL	%	Relative lipoprotein lipid concentrations	Large HDL ratios	FALSE
L_HDL_FC_pct	Free cholesterol to total lipids ratio in large HDL	%	Relative lipoprotein lipid concentrations	Large HDL ratios	FALSE
L_HDL_TG_pct	Triglycerides to total lipids ratio in large HDL	%	Relative lipoprotein lipid concentrations	Large HDL ratios	FALSE
M_HDL_PL_pct	Phospholipids to total lipids ratio in medium HDL	%	Relative lipoprotein lipid concentrations	Medium HDL ratios	FALSE
M_HDL_C_pct	Cholesterol to total lipids ratio in medium HDL	%	Relative lipoprotein lipid concentrations	Medium HDL ratios	FALSE
M_HDL_CE_pct	Cholesteryl esters to total lipids ratio in medium HDL	%	Relative lipoprotein lipid concentrations	Medium HDL ratios	FALSE
M_HDL_FC_pct	Free cholesterol to total lipids ratio in medium HDL	%	Relative lipoprotein lipid concentrations	Medium HDL ratios	FALSE
M_HDL_TG_pct	Triglycerides to total lipids ratio in medium HDL	%	Relative lipoprotein lipid concentrations	Medium HDL ratios	FALSE
S_HDL_PL_pct	Phospholipids to total lipids ratio in small HDL	%	Relative lipoprotein lipid concentrations	Small HDL ratios	FALSE
S_HDL_C_pct	Cholesterol to total lipids ratio in small HDL	%	Relative lipoprotein lipid concentrations	Small HDL ratios	FALSE
S_HDL_CE_pct	Cholesteryl esters to total lipids ratio in small HDL	%	Relative lipoprotein lipid concentrations	Small HDL ratios	FALSE
S_HDL_FC_pct	Free cholesterol to total lipids ratio in small HDL	%	Relative lipoprotein lipid concentrations	Small HDL ratios	FALSE
S_HDL_TG_pct	Triglycerides to total lipids ratio in small HDL	%	Relative lipoprotein lipid concentrations	Small HDL ratios	FALSE

## Sheet: Table S2 EstBB and UKBB_EUR gen
trait	rg	se	z	p
Acetate	0.9214	0.06449	14.29	2.606e-46
Acetoacetate	0.8512	0.05938	14.34	1.31e-46
Acetone	0.7919	0.04324	18.32	6.273e-75
Ala	0.922	0.02109	43.72	0
Albumin	0.8762	0.0294	29.8	3.711e-195
ApoA1	0.9426	0.02183	43.18	0
ApoB	0.8649	0.0428	20.1953	1.0772e-90
ApoB_by_ApoA1	0.8796	0.03696	23.8	3.598e-125
Cholines	0.904	0.0207	43.5698	0
Citrate	0.9379	0.03453	27.16	1.802e-162
Clinical_LDL_C	0.8372	0.05517	15.17	5.22e-52
Creatinine	0.9185	0.01754	52.38	0
DHA	0.785	0.02192	35.8	9.667e-281
DHA_pct	0.7891	0.02112	37.36	1.46e-291
Gln	0.9331	0.0205	45.5088	0
Glucose	0.8971	0.04903	18.3	8.694e-75
Gly	0.8682	0.03148	27.58	1.861e-167
GlycA	0.8954	0.01619	55.3	0
HDL_C	0.9444	0.01934	48.84	0
HDL_CE	0.9435	0.01875	50.33	0
HDL_FC	0.9383	0.02178	43.07	0
HDL_L	0.9463	0.02152	43.96	0
HDL_P	0.9366	0.0213	43.9749	0
HDL_PL	0.947	0.0222	42.65	0
HDL_TG	0.929	0.02775	33.48	9.977e-246
HDL_size	0.9365	0.01874	49.96	0
His	0.9687	0.05263	18.41	1.17e-75
IDL_C	0.8436	0.04622	18.25	1.945e-74
IDL_CE	0.8361	0.0487	17.1612	5.1794e-66
IDL_CE_pct	0.9221	0.09766	9.441	3.68e-21
IDL_C_pct	0.9363	0.03802	24.63	6.351e-134
IDL_FC	0.8612	0.0415	20.7674	8.5293e-96
IDL_FC_pct	0.9125	0.0311	29.3876	7.9117e-190
IDL_L	0.8563	0.0434	19.73	1.256e-86
IDL_P	0.8382	0.0584	14.3472	1.1098e-46
IDL_PL	0.8747	0.03824	22.88	8.103e-116
IDL_PL_pct	0.8298	0.08734	9.501	2.078e-21
IDL_TG	0.9279	0.02044	45.39	0
IDL_TG_pct	0.9266	0.03007	30.82	1.644e-208
Ile	0.786	0.04044	19.43	4.007e-84
LA	0.8918	0.0281	31.7204	8.1294e-221
LA_pct	0.8471	0.02498	33.92	3.866e-252
LDL_C	0.8527	0.0464	18.38	1.988e-75
LDL_CE	0.8636	0.04206	20.53	1.108e-93
LDL_FC	0.8352	0.0531	15.73	9.798e-56
LDL_L	0.8636	0.04291	20.13	4.395e-90
LDL_P	0.8635	0.04349	19.85	1.031e-87
LDL_PL	0.8566	0.04755	18.01	1.511e-72
LDL_TG	0.9308	0.01945	47.86	0
LDL_size	0.8681	0.04144	20.95	1.849e-97
L_HDL_C	0.9363	0.01859	50.37	0
L_HDL_CE	0.9371	0.01836	51.04	0
L_HDL_CE_pct	0.9158	0.02003	45.73	0
L_HDL_C_pct	0.9186	0.01932	47.54	0
L_HDL_FC	0.9318	0.01946	47.89	0
L_HDL_FC_pct	0.8876	0.03054	29.06	1.034e-185
L_HDL_L	0.9374	0.01897	49.41	0
L_HDL_P	0.9363	0.01913	48.93	0
L_HDL_PL	0.9393	0.01934	48.57	0
L_HDL_PL_pct	0.9261	0.01858	49.84	0
L_HDL_TG	0.9198	0.0411	22.367	8.2471e-111
L_HDL_TG_pct	0.9202	0.02032	45.29	0
L_LDL_C	0.8478	0.04678	18.12	2.105e-73
L_LDL_CE	0.855	0.04402	19.42	4.909e-84
L_LDL_CE_pct	0.8217	0.0424	19.38	1.085e-83
L_LDL_C_pct	0.7872	0.0481	16.3787	2.7157e-60
L_LDL_FC	0.8433	0.04785	17.62	1.691e-69
L_LDL_FC_pct	0.9277	0.01926	48.17	0
L_LDL_L	0.8587	0.0439	19.5453	4.5192e-85
L_LDL_P	0.8581	0.04536	18.92	8.4e-80
L_LDL_PL	0.8542	0.0488	17.4901	1.7031e-68
L_LDL_PL_pct	0.9355	0.0355	26.36	4.396e-153
L_LDL_TG	0.9301	0.02007	46.34	0
L_LDL_TG_pct	0.8978	0.04322	20.77	7.671e-96
L_VLDL_C	0.9223	0.01834	50.3	0
L_VLDL_CE	0.9194	0.01949	47.18	0
L_VLDL_CE_pct	0.9069	0.0292	31.0563	9.377e-212
L_VLDL_C_pct	0.894	0.0354	25.25	1.051e-140
L_VLDL_FC	0.9248	0.01726	53.58	0
L_VLDL_FC_pct	0.8762	0.0406	21.5588	4.3762e-103
L_VLDL_L	0.9261	0.01746	53.06	0
L_VLDL_P	0.9253	0.01711	54.07	0
L_VLDL_PL	0.9248	0.0168	55.06	0
L_VLDL_PL_pct	0.9081	0.02694	33.71	4.608e-249
L_VLDL_TG	0.9288	0.0181	51.3	0
L_VLDL_TG_pct	0.9189	0.04214	21.8	2.175e-105
Lactate	0.8636	0.05994	14.41	4.651e-47
Leu	0.8072	0.03057	26.4	1.312e-153
MUFA	0.9137	0.01802	50.7	0
MUFA_pct	0.8992	0.0175	51.3794	0
M_HDL_C	0.9428	0.01999	47.17	0
M_HDL_CE	0.9403	0.0196	47.97	0
M_HDL_CE_pct	0.9226	0.02151	42.9	0
M_HDL_C_pct	0.9219	0.02001	46.07	0
M_HDL_FC	0.9479	0.0223	42.4801	0
M_HDL_FC_pct	0.899	0.02201	40.84	0
M_HDL_L	0.9405	0.0227	41.3665	0
M_HDL_P	0.942	0.0221	42.7121	0
M_HDL_PL	0.9413	0.0243	38.7844	0
M_HDL_PL_pct	0.9136	0.0195	46.7494	0
M_HDL_TG	0.9265	0.0292	31.7296	6.0724e-221
M_HDL_TG_pct	0.929	0.0205	45.2414	0
M_LDL_C	0.8703	0.04103	21.21	7.905e-100
M_LDL_CE	0.8802	0.0368	23.92	1.818e-126
M_LDL_CE_pct	0.9038	0.02912	31.04	1.473e-211
M_LDL_C_pct	0.5279	0.1235	4.273	1.928e-05
M_LDL_FC	0.847	0.05245	16.15	1.163e-58
M_LDL_FC_pct	0.9191	0.0202	45.4711	0
M_LDL_L	0.88	0.03753	23.45	1.46e-121
M_LDL_P	0.8677	0.04315	20.11	6.169e-90
M_LDL_PL	0.8811	0.03808	23.14	1.974e-118
M_LDL_PL_pct	0.8255	0.0579	14.2637	3.6821e-46
M_LDL_TG	0.9327	0.01826	51.09	0
M_LDL_TG_pct	0.9001	0.07015	12.83	1.089e-37
M_VLDL_C	0.8428	0.0505	16.6743	2.0159e-62
M_VLDL_CE	0.8469	0.05432	15.59	8.249e-55
M_VLDL_CE_pct	0.9375	0.02052	45.69	0
M_VLDL_C_pct	0.936	0.02178	42.98	0
M_VLDL_FC	0.8783	0.03321	26.45	3.762e-154
M_VLDL_FC_pct	0.9206	0.02631	34.99	3.634e-268
M_VLDL_L	0.9075	0.0233	38.8922	0
M_VLDL_P	0.8964	0.02731	32.82	2.665e-236
M_VLDL_PL	0.8938	0.0284	31.48	1.744e-217
M_VLDL_PL_pct	0.923	0.02985	30.92	7.324e-210
M_VLDL_TG	0.929	0.01688	55.03	0
M_VLDL_TG_pct	0.9352	0.02306	40.55	0
Omega_3	0.8554	0.02046	41.81	0
Omega_3_pct	0.7513	0.0223	33.6647	1.9003e-248
Omega_6	0.9055	0.0261	34.698	8.4538e-264
Omega_6_by_Omega_3	0.796	0.02147	37.07	7.269e-292
Omega_6_pct	0.878	0.02252	38.98	0
PUFA	0.9081	0.0232	39.14	0
PUFA_by_MUFA	0.8828	0.0185	47.6031	0
PUFA_pct	0.8503	0.02079	40.9	0
Phe	0.7292	0.05064	14.4	5.332e-47
Phosphatidylc	0.9007	0.02032	44.34	0
Phosphoglyc	0.913	0.0205	44.55	0
Pyruvate	0.806	0.06829	11.8	3.73e-32
Remnant_C	0.8609	0.04274	20.14	3.036e-90
SFA	0.9014	0.0208	43.3369	0
SFA_pct	0.7434	0.03669	20.26	2.728e-91
S_HDL_C	0.9327	0.0228	40.8322	0
S_HDL_CE	0.9388	0.02657	35.33	2.151e-273
S_HDL_CE_pct	0.9241	0.0361	25.5634	3.8926e-144
S_HDL_C_pct	0.9188	0.03199	28.72	2.01e-181
S_HDL_FC	0.9223	0.01824	50.56	0
S_HDL_FC_pct	0.891	0.0315	28.2703	8.0073e-176
S_HDL_L	0.9336	0.01745	53.51	0
S_HDL_P	0.9309	0.0209	44.5137	0
S_HDL_PL	0.9314	0.0183	50.89	0
S_HDL_PL_pct	0.9208	0.03677	25.04	2.205e-138
S_HDL_TG	0.9254	0.0175	52.7553	0
S_HDL_TG_pct	0.9321	0.0192	48.6505	0
S_LDL_C	0.865	0.04469	19.35	1.904e-83
S_LDL_CE	0.8807	0.03899	22.59	5.664e-113
S_LDL_CE_pct	0.911	0.0326	27.95	7.333e-172
S_LDL_C_pct	0.8701	0.03539	24.59	1.751e-133
S_LDL_FC	0.786	0.07754	10.14	3.801e-24
S_LDL_FC_pct	0.9198	0.02844	32.35	1.538e-229
S_LDL_L	0.8674	0.0421	20.6113	2.1724e-94
S_LDL_P	0.8696	0.04212	20.65	1.06e-94
S_LDL_PL	0.8359	0.05249	15.93	4.241e-57
S_LDL_PL_pct	0.9229	0.02776	33.24	2.755e-242
S_LDL_TG	0.9239	0.01773	52.11	0
S_LDL_TG_pct	0.9311	0.02799	33.27	1.061e-242
S_VLDL_C	0.9053	0.02831	31.98	2.023e-224
S_VLDL_CE	0.9106	0.02625	34.69	9.857e-264
S_VLDL_CE_pct	0.9204	0.0348	26.45	3.685e-154
S_VLDL_C_pct	0.9301	0.03045	30.54	7.077e-205
S_VLDL_FC	0.888	0.03337	26.61	5.048e-156
S_VLDL_FC_pct	0.9305	0.02501	37.21	5.199e-292
S_VLDL_L	0.9253	0.01752	52.82	0
S_VLDL_P	0.9269	0.01706	54.34	0
S_VLDL_PL	0.9101	0.02421	37.59	2.649e-304
S_VLDL_PL_pct	0.9312	0.02612	35.65	2.406e-278
S_VLDL_TG	0.9277	0.01699	54.59	0
S_VLDL_TG_pct	0.932	0.02884	32.31	4.486e-229
Sphingomyelins	0.874	0.0322	27.1578	2.0463e-162
TG_by_PG	0.9241	0.01777	51.99	0
Total_BCAA	0.8335	0.02873	29.01	5.151e-185
Total_C	0.8519	0.03956	21.53	7.746e-103
Total_CE	0.8555	0.03772	22.68	6.642e-114
Total_FA	0.914	0.0209	43.74	0
Total_FC	0.8466	0.0429	19.74	1.054e-86
Total_L	0.8785	0.0297	29.5822	2.5285e-192
Total_P	0.9275	0.02102	44.12	0
Total_PL	0.8894	0.02275	39.09	0
Total_TG	0.9207	0.01721	53.51	0
Tyr	0.855	0.027	31.6578	5.9183e-220
Unsaturation	0.8196	0.0182	45.054	0
VLDL_C	0.9018	0.02692	33.5	5.292e-246
VLDL_CE	0.8958	0.03101	28.88	1.909e-183
VLDL_FC	0.9095	0.02275	39.97	0
VLDL_L	0.9182	0.01905	48.2	0
VLDL_P	0.9145	0.02113	43.29	0
VLDL_PL	0.9159	0.02033	45.05	0
VLDL_TG	0.9242	0.0171	54.1022	0
VLDL_size	0.9441	0.01885	50.09	0
Val	0.8567	0.02673	32.06	1.84e-225
XL_HDL_C	0.9204	0.02189	42.04	0
XL_HDL_CE	0.9201	0.02114	43.53	0
XL_HDL_CE_pct	0.9096	0.05581	16.3	1.027e-59
XL_HDL_C_pct	0.9148	0.0507	18.04	8.653e-73
XL_HDL_FC	0.924	0.02392	38.63	0
XL_HDL_FC_pct	0.9162	0.0258	35.5234	2.139e-276
XL_HDL_L	0.9188	0.02178	42.19	0
XL_HDL_P	0.9101	0.02313	39.35	0
XL_HDL_PL	0.9226	0.02059	44.81	0
XL_HDL_PL_pct	0.9255	0.02149	43.07	0
XL_HDL_TG	0.9244	0.02732	33.84	5.662e-251
XL_HDL_TG_pct	0.9173	0.01893	48.47	0
XL_VLDL_C	0.9195	0.01954	47.06	0
XL_VLDL_CE	0.9176	0.02095	43.81	0
XL_VLDL_CE_pct	0.927	0.02581	35.92	1.292e-282
XL_VLDL_C_pct	0.9241	0.0263	35.13	2.223e-270
XL_VLDL_FC	0.9198	0.01867	49.28	0
XL_VLDL_FC_pct	0.8858	0.03202	27.66	1.865e-168
XL_VLDL_L	0.9228	0.01757	52.53	0
XL_VLDL_P	0.9237	0.0169	54.5541	0
XL_VLDL_PL	0.9196	0.01818	50.59	0
XL_VLDL_PL_pct	0.8841	0.03506	25.21	2.862e-140
XL_VLDL_TG	0.9243	0.01729	53.48	0
XL_VLDL_TG_pct	0.9161	0.03188	28.74	1.275e-181
XS_VLDL_C	0.8726	0.03708	23.53	1.963e-122
XS_VLDL_CE	0.8692	0.039	22.2979	3.8739e-110
XS_VLDL_CE_pct	0.9273	0.02158	42.96	0
XS_VLDL_C_pct	0.9289	0.0226	41.11	0
XS_VLDL_FC	0.8956	0.02704	33.11	1.848e-240
XS_VLDL_FC_pct	0.809	0.0584	13.8439	1.3846e-43
XS_VLDL_L	0.9107	0.02367	38.48	0
XS_VLDL_P	0.8999	0.0269	33.45	2.5e-245
XS_VLDL_PL	0.9198	0.02221	41.4	0
XS_VLDL_PL_pct	0.8989	0.03383	26.57	1.458e-155
XS_VLDL_TG	0.9323	0.02167	43.02	0
XS_VLDL_TG_pct	0.9327	0.02252	41.41	0
XXL_VLDL_C	0.9043	0.02388	37.88	0
XXL_VLDL_CE	0.9079	0.02268	40.03	0
XXL_VLDL_CE_pct	0.8639	0.06341	13.62	2.874e-42
XXL_VLDL_C_pct	0.864	0.05502	15.7	1.407e-55
XXL_VLDL_FC	0.9025	0.02508	35.99	1.249e-283
XXL_VLDL_FC_pct	0.8595	0.04846	17.73	2.255e-70
XXL_VLDL_L	0.8964	0.02636	34.01	1.768e-253
XXL_VLDL_P	0.901	0.02463	36.59	4.498e-292
XXL_VLDL_PL	0.9013	0.02505	35.98	1.603e-283
XXL_VLDL_PL_pct	0.8507	0.07278	11.69	1.454e-31
XXL_VLDL_TG	0.8888	0.02828	31.43	7.585e-217
XXL_VLDL_TG_pct	0.8306	0.07801	10.65	1.807e-26
bOHbutyrate	0.8489	0.042	20.2239	6.0291e-91
non_HDL_C	0.8549	0.04547	18.8	7.309e-79

## Sheet: Table S3 heritability
study	trait	n_independent_leads	h2_obs	h2_obs_se	biomarker name	unit	group	subgroup	group_mean_h2	subgroup_mean_h2
meta_EUR	Acetate	50	0.0287	0.0063	Acetate	mmol/l	Ketone bodies	NA	0.03275	NA
meta_EUR	Acetoacetate	35	0.0277	0.0047	Acetoacetate	mmol/l	Ketone bodies	NA	0.03275	NA
meta_EUR	Acetone	50	0.0342	0.0069	Acetone	mmol/l	Ketone bodies	NA	0.03275	NA
meta_EUR	Ala	268	0.0959	0.0111	Alanine	mmol/l	Amino acids	NA	0.07504	NA
meta_EUR	Albumin	295	0.0797	0.005	Albumin	g/l	Fluid balance	NA	0.10825	NA
meta_EUR	ApoA1	401	0.1453	0.0164	Apolipoprotein A1	g/l	Apolipoproteins	NA	0.112133	NA
meta_EUR	ApoB	301	0.0922	0.026	Apolipoprotein B	g/l	Apolipoproteins	NA	0.112133	NA
meta_EUR	ApoB_by_ApoA1	340	0.0989	0.0244	Ratio of apolipoprotein B to apolipoprotein A1	ratio	Apolipoproteins	NA	0.112133	NA
meta_EUR	Cholines	308	0.1197	0.0176	Total cholines	mmol/l	Other lipids	NA	0.13218	NA
meta_EUR	Citrate	215	0.0744	0.0183	Citrate	mmol/l	Glycolysis related metabolites	NA	0.05215	NA
meta_EUR	Clinical_LDL_C	264	0.0758	0.0252	Clinical LDL cholesterol	mmol/l	Cholesterol	NA	0.1063	NA
meta_EUR	Creatinine	462	0.1368	0.0088	Creatinine	mmol/l	Fluid balance	NA	0.10825	NA
meta_EUR	DHA	227	0.1026	0.01	Docosahexaenoic acid	mmol/l	Fatty acids	NA	0.122917	NA
meta_EUR	DHA_pct	206	0.1029	0.009	Ratio of docosahexaenoic acid to total fatty acids	%	Fatty acids	Fatty acid ratios	0.122917	0.1191
meta_EUR	Gln	315	0.1133	0.0147	Glutamine	mmol/l	Amino acids	NA	0.07504	NA
meta_EUR	Glucose	137	0.0503	0.0063	Glucose	mmol/l	Glycolysis related metabolites	NA	0.05215	NA
meta_EUR	Gly	254	0.1423	0.0393	Glycine	mmol/l	Amino acids	NA	0.07504	NA
meta_EUR	GlycA	434	0.1585	0.0167	Glycoprotein acetyls	mmol/l	Inflammation	NA	0.1585	NA
meta_EUR	HDL_C	509	0.1895	0.0173	HDL cholesterol	mmol/l	Cholesterol	NA	0.1063	NA
meta_EUR	HDL_CE	521	0.1928	0.0174	Cholesteryl esters in HDL	mmol/l	Cholesteryl esters	NA	0.12235	NA
meta_EUR	HDL_FC	430	0.1649	0.0161	Free cholesterol in HDL	mmol/l	Free cholesterol	NA	0.1187	NA
meta_EUR	HDL_L	422	0.1582	0.0164	Total lipids in HDL	mmol/l	Total lipids	NA	0.127775	NA
meta_EUR	HDL_P	371	0.1412	0.0149	Concentration of HDL particles	mmol/l	Lipoprotein particle concentrations	NA	0.12775	NA
meta_EUR	HDL_PL	380	0.1432	0.0169	Phospholipids in HDL	mmol/l	Phospholipids	NA	0.1226	NA
meta_EUR	HDL_TG	272	0.1305	0.0257	Triglycerides in HDL	mmol/l	Triglycerides	NA	0.1576	NA
meta_EUR	HDL_size	506	0.1948	0.0181	Average diameter for HDL particles	nm	Lipoprotein particle sizes	NA	0.143233	NA
meta_EUR	His	110	0.0347	0.0048	Histidine	mmol/l	Amino acids	NA	0.07504	NA
meta_EUR	IDL_C	284	0.0894	0.0257	Cholesterol in IDL	mmol/l	Lipoprotein subclasses	IDL (average diameter 28.6 nm)	0.133198	0.0961143
meta_EUR	IDL_CE	275	0.0869	0.0257	Cholesteryl esters in IDL	mmol/l	Lipoprotein subclasses	IDL (average diameter 28.6 nm)	0.133198	0.0961143
meta_EUR	IDL_CE_pct	250	0.0776	0.0246	Cholesteryl esters to total lipids ratio in IDL	%	Relative lipoprotein lipid concentrations	IDL ratios	0.113467	0.097
meta_EUR	IDL_C_pct	337	0.1185	0.0283	Cholesterol to total lipids ratio in IDL	%	Relative lipoprotein lipid concentrations	IDL ratios	0.113467	0.097
meta_EUR	IDL_FC	283	0.0937	0.0253	Free cholesterol in IDL	mmol/l	Lipoprotein subclasses	IDL (average diameter 28.6 nm)	0.133198	0.0961143
meta_EUR	IDL_FC_pct	224	0.1035	0.018	Free cholesterol to total lipids ratio in IDL	%	Relative lipoprotein lipid concentrations	IDL ratios	0.113467	0.097
meta_EUR	IDL_L	291	0.0899	0.0254	Total lipids in IDL	mmol/l	Lipoprotein subclasses	IDL (average diameter 28.6 nm)	0.133198	0.0961143
meta_EUR	IDL_P	238	0.0735	0.0244	Concentration of IDL particles	mmol/l	Lipoprotein subclasses	IDL (average diameter 28.6 nm)	0.133198	0.0961143
meta_EUR	IDL_PL	298	0.0948	0.0252	Phospholipids in IDL	mmol/l	Lipoprotein subclasses	IDL (average diameter 28.6 nm)	0.133198	0.0961143
meta_EUR	IDL_PL_pct	143	0.0431	0.0169	Phospholipids to total lipids ratio in IDL	%	Relative lipoprotein lipid concentrations	IDL ratios	0.113467	0.097
meta_EUR	IDL_TG	334	0.1446	0.0209	Triglycerides in IDL	mmol/l	Lipoprotein subclasses	IDL (average diameter 28.6 nm)	0.133198	0.0961143
meta_EUR	IDL_TG_pct	388	0.1423	0.0294	Triglycerides to total lipids ratio in IDL	%	Relative lipoprotein lipid concentrations	IDL ratios	0.113467	0.097
meta_EUR	Ile	89	0.0439	0.0037	Isoleucine	mmol/l	Amino acids	Branched-chain amino acids	0.07504	0.060925
meta_EUR	LA	263	0.1109	0.0225	Linoleic acid	mmol/l	Fatty acids	NA	0.122917	NA
meta_EUR	LA_pct	290	0.1067	0.0132	Ratio of linoleic acid to total fatty acids	%	Fatty acids	Fatty acid ratios	0.122917	0.1191
meta_EUR	LDL_C	291	0.0816	0.0255	LDL cholesterol	mmol/l	Cholesterol	NA	0.1063	NA
meta_EUR	LDL_CE	301	0.0866	0.0258	Cholesteryl esters in LDL	mmol/l	Cholesteryl esters	NA	0.12235	NA
meta_EUR	LDL_FC	274	0.0769	0.0257	Free cholesterol in LDL	mmol/l	Free cholesterol	NA	0.1187	NA
meta_EUR	LDL_L	299	0.0849	0.0257	Total lipids in LDL	mmol/l	Total lipids	NA	0.127775	NA
meta_EUR	LDL_P	308	0.0915	0.0261	Concentration of LDL particles	mmol/l	Lipoprotein particle concentrations	NA	0.12775	NA
meta_EUR	LDL_PL	292	0.0799	0.0257	Phospholipids in LDL	mmol/l	Phospholipids	NA	0.1226	NA
meta_EUR	LDL_TG	370	0.156	0.0214	Triglycerides in LDL	mmol/l	Triglycerides	NA	0.1576	NA
meta_EUR	LDL_size	120	0.0515	0.0083	Average diameter for LDL particles	nm	Lipoprotein particle sizes	NA	0.143233	NA
meta_EUR	L_HDL_C	578	0.2196	0.0197	Cholesterol in large HDL	mmol/l	Lipoprotein subclasses	Large HDL (average diameter 12.1 nm)	0.133198	0.189886
meta_EUR	L_HDL_CE	588	0.2238	0.0197	Cholesteryl esters in large HDL	mmol/l	Lipoprotein subclasses	Large HDL (average diameter 12.1 nm)	0.133198	0.189886
meta_EUR	L_HDL_CE_pct	481	0.1765	0.0202	Cholesteryl esters to total lipids ratio in large HDL	%	Relative lipoprotein lipid concentrations	Large HDL ratios	0.113467	0.16404
meta_EUR	L_HDL_C_pct	520	0.1926	0.0242	Cholesterol to total lipids ratio in large HDL	%	Relative lipoprotein lipid concentrations	Large HDL ratios	0.113467	0.16404
meta_EUR	L_HDL_FC	541	0.1996	0.0195	Free cholesterol in large HDL	mmol/l	Lipoprotein subclasses	Large HDL (average diameter 12.1 nm)	0.133198	0.189886
meta_EUR	L_HDL_FC_pct	351	0.1247	0.0289	Free cholesterol to total lipids ratio in large HDL	%	Relative lipoprotein lipid concentrations	Large HDL ratios	0.113467	0.16404
meta_EUR	L_HDL_L	532	0.2039	0.0181	Total lipids in large HDL	mmol/l	Lipoprotein subclasses	Large HDL (average diameter 12.1 nm)	0.133198	0.189886
meta_EUR	L_HDL_P	558	0.2079	0.0178	Concentration of large HDL particles	mmol/l	Lipoprotein subclasses	Large HDL (average diameter 12.1 nm)	0.133198	0.189886
meta_EUR	L_HDL_PL	510	0.1918	0.0176	Phospholipids in large HDL	mmol/l	Lipoprotein subclasses	Large HDL (average diameter 12.1 nm)	0.133198	0.189886
meta_EUR	L_HDL_PL_pct	454	0.1545	0.0172	Phospholipids to total lipids ratio in large HDL	%	Relative lipoprotein lipid concentrations	Large HDL ratios	0.113467	0.16404
meta_EUR	L_HDL_TG	199	0.0826	0.024	Triglycerides in large HDL	mmol/l	Lipoprotein subclasses	Large HDL (average diameter 12.1 nm)	0.133198	0.189886
meta_EUR	L_HDL_TG_pct	430	0.1719	0.0255	Triglycerides to total lipids ratio in large HDL	%	Relative lipoprotein lipid concentrations	Large HDL ratios	0.113467	0.16404
meta_EUR	L_LDL_C	284	0.0818	0.0254	Cholesterol in large LDL	mmol/l	Lipoprotein subclasses	Large LDL (average diameter 25.5 nm)	0.133198	0.0918714
meta_EUR	L_LDL_CE	289	0.0836	0.0255	Cholesteryl esters in large LDL	mmol/l	Lipoprotein subclasses	Large LDL (average diameter 25.5 nm)	0.133198	0.0918714
meta_EUR	L_LDL_CE_pct	173	0.0632	0.0154	Cholesteryl esters to total lipids ratio in large LDL	%	Relative lipoprotein lipid concentrations	Large LDL ratios	0.113467	0.10038
meta_EUR	L_LDL_C_pct	286	0.088	0.0224	Cholesterol to total lipids ratio in large LDL	%	Relative lipoprotein lipid concentrations	Large LDL ratios	0.113467	0.10038
meta_EUR	L_LDL_FC	285	0.0826	0.0256	Free cholesterol in large LDL	mmol/l	Lipoprotein subclasses	Large LDL (average diameter 25.5 nm)	0.133198	0.0918714
meta_EUR	L_LDL_FC_pct	458	0.1765	0.0292	Free cholesterol to total lipids ratio in large LDL	%	Relative lipoprotein lipid concentrations	Large LDL ratios	0.113467	0.10038
meta_EUR	L_LDL_L	290	0.0836	0.0254	Total lipids in large LDL	mmol/l	Lipoprotein subclasses	Large LDL (average diameter 25.5 nm)	0.133198	0.0918714
meta_EUR	L_LDL_P	309	0.0887	0.0258	Concentration of large LDL particles	mmol/l	Lipoprotein subclasses	Large LDL (average diameter 25.5 nm)	0.133198	0.0918714
meta_EUR	L_LDL_PL	261	0.0781	0.025	Phospholipids in large LDL	mmol/l	Lipoprotein subclasses	Large LDL (average diameter 25.5 nm)	0.133198	0.0918714
meta_EUR	L_LDL_PL_pct	186	0.0676	0.0139	Phospholipids to total lipids ratio in large LDL	%	Relative lipoprotein lipid concentrations	Large LDL ratios	0.113467	0.10038
meta_EUR	L_LDL_TG	355	0.1447	0.0202	Triglycerides in large LDL	mmol/l	Lipoprotein subclasses	Large LDL (average diameter 25.5 nm)	0.133198	0.0918714
meta_EUR	L_LDL_TG_pct	331	0.1066	0.0249	Triglycerides to total lipids ratio in large LDL	%	Relative lipoprotein lipid concentrations	Large LDL ratios	0.113467	0.10038
meta_EUR	L_VLDL_C	404	0.1634	0.0214	Cholesterol in large VLDL	mmol/l	Lipoprotein subclasses	Large VLDL (average diameter 53.6 nm)	0.133198	0.168357
meta_EUR	L_VLDL_CE	372	0.1495	0.0213	Cholesteryl esters in large VLDL	mmol/l	Lipoprotein subclasses	Large VLDL (average diameter 53.6 nm)	0.133198	0.168357
meta_EUR	L_VLDL_CE_pct	310	0.1154	0.0149	Cholesteryl esters to total lipids ratio in large VLDL	%	Relative lipoprotein lipid concentrations	Large VLDL ratios	0.113467	0.08882
meta_EUR	L_VLDL_C_pct	250	0.0828	0.0129	Cholesterol to total lipids ratio in large VLDL	%	Relative lipoprotein lipid concentrations	Large VLDL ratios	0.113467	0.08882
meta_EUR	L_VLDL_FC	422	0.1752	0.0212	Free cholesterol in large VLDL	mmol/l	Lipoprotein subclasses	Large VLDL (average diameter 53.6 nm)	0.133198	0.168357
meta_EUR	L_VLDL_FC_pct	200	0.0512	0.0101	Free cholesterol to total lipids ratio in large VLDL	%	Relative lipoprotein lipid concentrations	Large VLDL ratios	0.113467	0.08882
meta_EUR	L_VLDL_L	400	0.1706	0.0206	Total lipids in large VLDL	mmol/l	Lipoprotein subclasses	Large VLDL (average diameter 53.6 nm)	0.133198	0.168357
meta_EUR	L_VLDL_P	412	0.1745	0.0211	Concentration of large VLDL particles	mmol/l	Lipoprotein subclasses	Large VLDL (average diameter 53.6 nm)	0.133198	0.168357
meta_EUR	L_VLDL_PL	430	0.1799	0.0213	Phospholipids in large VLDL	mmol/l	Lipoprotein subclasses	Large VLDL (average diameter 53.6 nm)	0.133198	0.168357
meta_EUR	L_VLDL_PL_pct	356	0.1368	0.0195	Phospholipids to total lipids ratio in large VLDL	%	Relative lipoprotein lipid concentrations	Large VLDL ratios	0.113467	0.08882
meta_EUR	L_VLDL_TG	386	0.1654	0.0197	Triglycerides in large VLDL	mmol/l	Lipoprotein subclasses	Large VLDL (average diameter 53.6 nm)	0.133198	0.168357
meta_EUR	L_VLDL_TG_pct	236	0.0579	0.0105	Triglycerides to total lipids ratio in large VLDL	%	Relative lipoprotein lipid concentrations	Large VLDL ratios	0.113467	0.08882
meta_EUR	Lactate	91	0.0377	0.0029	Lactate	mmol/l	Glycolysis related metabolites	NA	0.05215	NA
meta_EUR	Leu	124	0.0573	0.0056	Leucine	mmol/l	Amino acids	Branched-chain amino acids	0.07504	0.060925
meta_EUR	MUFA	349	0.1582	0.0213	Monounsaturated fatty acids	mmol/l	Fatty acids	NA	0.122917	NA
meta_EUR	MUFA_pct	409	0.1739	0.0209	Ratio of monounsaturated fatty acids to total fatty acids	%	Fatty acids	Fatty acid ratios	0.122917	0.1191
meta_EUR	M_HDL_C	422	0.153	0.0165	Cholesterol in medium HDL	mmol/l	Lipoprotein subclasses	Medium HDL (average diameter 10.9 nm)	0.133198	0.138957
meta_EUR	M_HDL_CE	425	0.1526	0.0165	Cholesteryl esters in medium HDL	mmol/l	Lipoprotein subclasses	Medium HDL (average diameter 10.9 nm)	0.133198	0.138957
meta_EUR	M_HDL_CE_pct	385	0.1567	0.0199	Cholesteryl esters to total lipids ratio in medium HDL	%	Relative lipoprotein lipid concentrations	Medium HDL ratios	0.113467	0.16544
meta_EUR	M_HDL_C_pct	459	0.1746	0.021	Cholesterol to total lipids ratio in medium HDL	%	Relative lipoprotein lipid concentrations	Medium HDL ratios	0.113467	0.16544
meta_EUR	M_HDL_FC	404	0.1487	0.0163	Free cholesterol in medium HDL	mmol/l	Lipoprotein subclasses	Medium HDL (average diameter 10.9 nm)	0.133198	0.138957
meta_EUR	M_HDL_FC_pct	472	0.1608	0.0224	Free cholesterol to total lipids ratio in medium HDL	%	Relative lipoprotein lipid concentrations	Medium HDL ratios	0.113467	0.16544
meta_EUR	M_HDL_L	357	0.1292	0.0181	Total lipids in medium HDL	mmol/l	Lipoprotein subclasses	Medium HDL (average diameter 10.9 nm)	0.133198	0.138957
meta_EUR	M_HDL_P	390	0.1394	0.0177	Concentration of medium HDL particles	mmol/l	Lipoprotein subclasses	Medium HDL (average diameter 10.9 nm)	0.133198	0.138957
meta_EUR	M_HDL_PL	317	0.1195	0.0189	Phospholipids in medium HDL	mmol/l	Lipoprotein subclasses	Medium HDL (average diameter 10.9 nm)	0.133198	0.138957
meta_EUR	M_HDL_PL_pct	478	0.1662	0.016	Phospholipids to total lipids ratio in medium HDL	%	Relative lipoprotein lipid concentrations	Medium HDL ratios	0.113467	0.16544
meta_EUR	M_HDL_TG	275	0.1303	0.0261	Triglycerides in medium HDL	mmol/l	Lipoprotein subclasses	Medium HDL (average diameter 10.9 nm)	0.133198	0.138957
meta_EUR	M_HDL_TG_pct	416	0.1689	0.0237	Triglycerides to total lipids ratio in medium HDL	%	Relative lipoprotein lipid concentrations	Medium HDL ratios	0.113467	0.16544
meta_EUR	M_LDL_C	294	0.0883	0.0255	Cholesterol in medium LDL	mmol/l	Lipoprotein subclasses	Medium LDL (average diameter 23 nm)	0.133198	0.0991857
meta_EUR	M_LDL_CE	304	0.0977	0.026	Cholesteryl esters in medium LDL	mmol/l	Lipoprotein subclasses	Medium LDL (average diameter 23 nm)	0.133198	0.0991857
meta_EUR	M_LDL_CE_pct	223	0.1027	0.0176	Cholesteryl esters to total lipids ratio in medium LDL	%	Relative lipoprotein lipid concentrations	Medium LDL ratios	0.113467	0.09
meta_EUR	M_LDL_C_pct	142	0.0378	0.0114	Cholesterol to total lipids ratio in medium LDL	%	Relative lipoprotein lipid concentrations	Medium LDL ratios	0.113467	0.09
meta_EUR	M_LDL_FC	269	0.0716	0.025	Free cholesterol in medium LDL	mmol/l	Lipoprotein subclasses	Medium LDL (average diameter 23 nm)	0.133198	0.0991857
meta_EUR	M_LDL_FC_pct	413	0.1666	0.0282	Free cholesterol to total lipids ratio in medium LDL	%	Relative lipoprotein lipid concentrations	Medium LDL ratios	0.113467	0.09
meta_EUR	M_LDL_L	312	0.0939	0.0262	Total lipids in medium LDL	mmol/l	Lipoprotein subclasses	Medium LDL (average diameter 23 nm)	0.133198	0.0991857
meta_EUR	M_LDL_P	282	0.0867	0.0248	Concentration of medium LDL particles	mmol/l	Lipoprotein subclasses	Medium LDL (average diameter 23 nm)	0.133198	0.0991857
meta_EUR	M_LDL_PL	315	0.0899	0.0261	Phospholipids in medium LDL	mmol/l	Lipoprotein subclasses	Medium LDL (average diameter 23 nm)	0.133198	0.0991857
meta_EUR	M_LDL_PL_pct	140	0.0571	0.0178	Phospholipids to total lipids ratio in medium LDL	%	Relative lipoprotein lipid concentrations	Medium LDL ratios	0.113467	0.09
meta_EUR	M_LDL_TG	398	0.1662	0.0226	Triglycerides in medium LDL	mmol/l	Lipoprotein subclasses	Medium LDL (average diameter 23 nm)	0.133198	0.0991857
meta_EUR	M_LDL_TG_pct	273	0.0858	0.0244	Triglycerides to total lipids ratio in medium LDL	%	Relative lipoprotein lipid concentrations	Medium LDL ratios	0.113467	0.09
meta_EUR	M_VLDL_C	288	0.0855	0.0244	Cholesterol in medium VLDL	mmol/l	Lipoprotein subclasses	Medium VLDL (average diameter 44.5 nm)	0.133198	0.115829
meta_EUR	M_VLDL_CE	260	0.0792	0.0241	Cholesteryl esters in medium VLDL	mmol/l	Lipoprotein subclasses	Medium VLDL (average diameter 44.5 nm)	0.133198	0.115829
meta_EUR	M_VLDL_CE_pct	415	0.1598	0.0271	Cholesteryl esters to total lipids ratio in medium VLDL	%	Relative lipoprotein lipid concentrations	Medium VLDL ratios	0.113467	0.14276
meta_EUR	M_VLDL_C_pct	407	0.1552	0.027	Cholesterol to total lipids ratio in medium VLDL	%	Relative lipoprotein lipid concentrations	Medium VLDL ratios	0.113467	0.14276
meta_EUR	M_VLDL_FC	319	0.1068	0.0251	Free cholesterol in medium VLDL	mmol/l	Lipoprotein subclasses	Medium VLDL (average diameter 44.5 nm)	0.133198	0.115829
meta_EUR	M_VLDL_FC_pct	359	0.1374	0.0256	Free cholesterol to total lipids ratio in medium VLDL	%	Relative lipoprotein lipid concentrations	Medium VLDL ratios	0.113467	0.14276
meta_EUR	M_VLDL_L	354	0.1337	0.024	Total lipids in medium VLDL	mmol/l	Lipoprotein subclasses	Medium VLDL (average diameter 44.5 nm)	0.133198	0.115829
meta_EUR	M_VLDL_P	342	0.1204	0.025	Concentration of medium VLDL particles	mmol/l	Lipoprotein subclasses	Medium VLDL (average diameter 44.5 nm)	0.133198	0.115829
meta_EUR	M_VLDL_PL	344	0.1181	0.0253	Phospholipids in medium VLDL	mmol/l	Lipoprotein subclasses	Medium VLDL (average diameter 44.5 nm)	0.133198	0.115829
meta_EUR	M_VLDL_PL_pct	317	0.1132	0.0237	Phospholipids to total lipids ratio in medium VLDL	%	Relative lipoprotein lipid concentrations	Medium VLDL ratios	0.113467	0.14276
meta_EUR	M_VLDL_TG	400	0.1671	0.0215	Triglycerides in medium VLDL	mmol/l	Lipoprotein subclasses	Medium VLDL (average diameter 44.5 nm)	0.133198	0.115829
meta_EUR	M_VLDL_TG_pct	391	0.1482	0.0267	Triglycerides to total lipids ratio in medium VLDL	%	Relative lipoprotein lipid concentrations	Medium VLDL ratios	0.113467	0.14276
meta_EUR	Omega_3	270	0.1302	0.0158	Omega-3 fatty acids	mmol/l	Fatty acids	NA	0.122917	NA
meta_EUR	Omega_3_pct	196	0.0976	0.009	Ratio of omega-3 fatty acids to total fatty acids	%	Fatty acids	Fatty acid ratios	0.122917	0.1191
meta_EUR	Omega_6	294	0.116	0.023	Omega-6 fatty acids	mmol/l	Fatty acids	NA	0.122917	NA
meta_EUR	Omega_6_by_Omega_3	201	0.1011	0.0108	Ratio of omega-6 fatty acids to omega-3 fatty acids	ratio	Fatty acids	Fatty acid ratios	0.122917	0.1191
meta_EUR	Omega_6_pct	310	0.1326	0.017	Ratio of omega-6 fatty acids to total fatty acids	%	Fatty acids	Fatty acid ratios	0.122917	0.1191
meta_EUR	PUFA	330	0.1327	0.0237	Polyunsaturated fatty acids	mmol/l	Fatty acids	NA	0.122917	NA
meta_EUR	PUFA_by_MUFA	395	0.1657	0.0194	Ratio of polyunsaturated fatty acids to monounsaturated fatty acids	ratio	Fatty acids	Fatty acid ratios	0.122917	0.1191
meta_EUR	PUFA_pct	311	0.137	0.0155	Ratio of polyunsaturated fatty acids to total fatty acids	%	Fatty acids	Fatty acid ratios	0.122917	0.1191
meta_EUR	Phe	55	0.0329	0.0059	Phenylalanine	mmol/l	Amino acids	Aromatic amino acids	0.07504	0.06025
meta_EUR	Phosphatidylc	305	0.1216	0.0181	Phosphatidylcholines	mmol/l	Other lipids	NA	0.13218	NA
meta_EUR	Phosphoglyc	293	0.123	0.0178	Phosphoglycerides	mmol/l	Other lipids	NA	0.13218	NA
meta_EUR	Pyruvate	99	0.0462	0.0119	Pyruvate	mmol/l	Glycolysis related metabolites	NA	0.05215	NA
meta_EUR	Remnant_C	275	0.0908	0.025	Remnant cholesterol (non-HDL, non-LDL -cholesterol)	mmol/l	Cholesterol	NA	0.1063	NA
meta_EUR	SFA	281	0.1266	0.0182	Saturated fatty acids	mmol/l	Fatty acids	NA	0.122917	NA
meta_EUR	SFA_pct	114	0.0544	0.0042	Ratio of saturated fatty acids to total fatty acids	%	Fatty acids	Fatty acid ratios	0.122917	0.1191
meta_EUR	S_HDL_C	284	0.114	0.0144	Cholesterol in small HDL	mmol/l	Lipoprotein subclasses	Small HDL (average diameter 8.7 nm)	0.133198	0.130657
meta_EUR	S_HDL_CE	275	0.1083	0.0139	Cholesteryl esters in small HDL	mmol/l	Lipoprotein subclasses	Small HDL (average diameter 8.7 nm)	0.133198	0.130657
meta_EUR	S_HDL_CE_pct	232	0.0867	0.0208	Cholesteryl esters to total lipids ratio in small HDL	%	Relative lipoprotein lipid concentrations	Small HDL ratios	0.113467	0.10944
meta_EUR	S_HDL_C_pct	252	0.0999	0.0248	Cholesterol to total lipids ratio in small HDL	%	Relative lipoprotein lipid concentrations	Small HDL ratios	0.113467	0.10944
meta_EUR	S_HDL_FC	302	0.1229	0.017	Free cholesterol in small HDL	mmol/l	Lipoprotein subclasses	Small HDL (average diameter 8.7 nm)	0.133198	0.130657
meta_EUR	S_HDL_FC_pct	339	0.1047	0.0255	Free cholesterol to total lipids ratio in small HDL	%	Relative lipoprotein lipid concentrations	Small HDL ratios	0.113467	0.10944
meta_EUR	S_HDL_L	310	0.133	0.0182	Total lipids in small HDL	mmol/l	Lipoprotein subclasses	Small HDL (average diameter 8.7 nm)	0.133198	0.130657
meta_EUR	S_HDL_P	297	0.122	0.0158	Concentration of small HDL particles	mmol/l	Lipoprotein subclasses	Small HDL (average diameter 8.7 nm)	0.133198	0.130657
meta_EUR	S_HDL_PL	299	0.1292	0.0194	Phospholipids in small HDL	mmol/l	Lipoprotein subclasses	Small HDL (average diameter 8.7 nm)	0.133198	0.130657
meta_EUR	S_HDL_PL_pct	241	0.0716	0.0219	Phospholipids to total lipids ratio in small HDL	%	Relative lipoprotein lipid concentrations	Small HDL ratios	0.113467	0.10944
meta_EUR	S_HDL_TG	440	0.1852	0.0256	Triglycerides in small HDL	mmol/l	Lipoprotein subclasses	Small HDL (average diameter 8.7 nm)	0.133198	0.130657
meta_EUR	S_HDL_TG_pct	472	0.1843	0.0238	Triglycerides to total lipids ratio in small HDL	%	Relative lipoprotein lipid concentrations	Small HDL ratios	0.113467	0.10944
meta_EUR	S_LDL_C	294	0.0844	0.0259	Cholesterol in small LDL	mmol/l	Lipoprotein subclasses	Small LDL (average diameter 18.7 nm)	0.133198	0.0974143
meta_EUR	S_LDL_CE	307	0.096	0.0264	Cholesteryl esters in small LDL	mmol/l	Lipoprotein subclasses	Small LDL (average diameter 18.7 nm)	0.133198	0.0974143
meta_EUR	S_LDL_CE_pct	233	0.1068	0.0243	Cholesteryl esters to total lipids ratio in small LDL	%	Relative lipoprotein lipid concentrations	Small LDL ratios	0.113467	0.10834
meta_EUR	S_LDL_C_pct	177	0.0566	0.0085	Cholesterol to total lipids ratio in small LDL	%	Relative lipoprotein lipid concentrations	Small LDL ratios	0.113467	0.10834
meta_EUR	S_LDL_FC	258	0.067	0.0263	Free cholesterol in small LDL	mmol/l	Lipoprotein subclasses	Small LDL (average diameter 18.7 nm)	0.133198	0.0974143
meta_EUR	S_LDL_FC_pct	313	0.1296	0.0299	Free cholesterol to total lipids ratio in small LDL	%	Relative lipoprotein lipid concentrations	Small LDL ratios	0.113467	0.10834
meta_EUR	S_LDL_L	314	0.0898	0.0267	Total lipids in small LDL	mmol/l	Lipoprotein subclasses	Small LDL (average diameter 18.7 nm)	0.133198	0.0974143
meta_EUR	S_LDL_P	312	0.0931	0.026	Concentration of small LDL particles	mmol/l	Lipoprotein subclasses	Small LDL (average diameter 18.7 nm)	0.133198	0.0974143
meta_EUR	S_LDL_PL	301	0.0824	0.0272	Phospholipids in small LDL	mmol/l	Lipoprotein subclasses	Small LDL (average diameter 18.7 nm)	0.133198	0.0974143
meta_EUR	S_LDL_PL_pct	254	0.1159	0.0255	Phospholipids to total lipids ratio in small LDL	%	Relative lipoprotein lipid concentrations	Small LDL ratios	0.113467	0.10834
meta_EUR	S_LDL_TG	404	0.1692	0.0231	Triglycerides in small LDL	mmol/l	Lipoprotein subclasses	Small LDL (average diameter 18.7 nm)	0.133198	0.0974143
meta_EUR	S_LDL_TG_pct	343	0.1328	0.0297	Triglycerides to total lipids ratio in small LDL	%	Relative lipoprotein lipid concentrations	Small LDL ratios	0.113467	0.10834
meta_EUR	S_VLDL_C	340	0.1172	0.0241	Cholesterol in small VLDL	mmol/l	Lipoprotein subclasses	Small VLDL (average diameter 36.8 nm)	0.133198	0.138986
meta_EUR	S_VLDL_CE	348	0.1238	0.0231	Cholesteryl esters in small VLDL	mmol/l	Lipoprotein subclasses	Small VLDL (average diameter 36.8 nm)	0.133198	0.138986
meta_EUR	S_VLDL_CE_pct	272	0.0897	0.0219	Cholesteryl esters to total lipids ratio in small VLDL	%	Relative lipoprotein lipid concentrations	Small VLDL ratios	0.113467	0.12116
meta_EUR	S_VLDL_C_pct	312	0.1151	0.0268	Cholesterol to total lipids ratio in small VLDL	%	Relative lipoprotein lipid concentrations	Small VLDL ratios	0.113467	0.12116
meta_EUR	S_VLDL_FC	323	0.1053	0.025	Free cholesterol in small VLDL	mmol/l	Lipoprotein subclasses	Small VLDL (average diameter 36.8 nm)	0.133198	0.138986
meta_EUR	S_VLDL_FC_pct	374	0.1411	0.0299	Free cholesterol to total lipids ratio in small VLDL	%	Relative lipoprotein lipid concentrations	Small VLDL ratios	0.113467	0.12116
meta_EUR	S_VLDL_L	395	0.1589	0.0239	Total lipids in small VLDL	mmol/l	Lipoprotein subclasses	Small VLDL (average diameter 36.8 nm)	0.133198	0.138986
meta_EUR	S_VLDL_P	402	0.163	0.0239	Concentration of small VLDL particles	mmol/l	Lipoprotein subclasses	Small VLDL (average diameter 36.8 nm)	0.133198	0.138986
meta_EUR	S_VLDL_PL	364	0.129	0.0256	Phospholipids in small VLDL	mmol/l	Lipoprotein subclasses	Small VLDL (average diameter 36.8 nm)	0.133198	0.138986
meta_EUR	S_VLDL_PL_pct	366	0.1364	0.0301	Phospholipids to total lipids ratio in small VLDL	%	Relative lipoprotein lipid concentrations	Small VLDL ratios	0.113467	0.12116
meta_EUR	S_VLDL_TG	411	0.1757	0.0253	Triglycerides in small VLDL	mmol/l	Lipoprotein subclasses	Small VLDL (average diameter 36.8 nm)	0.133198	0.138986
meta_EUR	S_VLDL_TG_pct	320	0.1235	0.0281	Triglycerides to total lipids ratio in small VLDL	%	Relative lipoprotein lipid concentrations	Small VLDL ratios	0.113467	0.12116
meta_EUR	Sphingomyelins	315	0.1029	0.0235	Sphingomyelins	mmol/l	Other lipids	NA	0.13218	NA
meta_EUR	TG_by_PG	474	0.1937	0.0223	Ratio of triglycerides to phosphoglycerides	ratio	Other lipids	NA	0.13218	NA
meta_EUR	Total_BCAA	165	0.0666	0.0055	Total concentration of branched-chain amino acids (leucine + isoleucine + valine)	mmol/l	Amino acids	Branched-chain amino acids	0.07504	0.060925
meta_EUR	Total_C	321	0.098	0.0248	Total cholesterol	mmol/l	Cholesterol	NA	0.1063	NA
meta_EUR	Total_CE	320	0.1002	0.0246	Total esterified cholesterol	mmol/l	Cholesteryl esters	NA	0.12235	NA
meta_EUR	Total_FA	322	0.1391	0.0213	Total fatty acids	mmol/l	Fatty acids	NA	0.122917	NA
meta_EUR	Total_FC	299	0.0936	0.0252	Total free cholesterol	mmol/l	Free cholesterol	NA	0.1187	NA
meta_EUR	Total_L	293	0.1085	0.0236	Total lipids in lipoprotein particles	mmol/l	Total lipids	NA	0.127775	NA
meta_EUR	Total_P	352	0.1378	0.0147	Total concentration of lipoprotein particles	mmol/l	Lipoprotein particle concentrations	NA	0.12775	NA
meta_EUR	Total_PL	315	0.1152	0.0193	Total phospholipids in lipoprotein particles	mmol/l	Phospholipids	NA	0.1226	NA
meta_EUR	Total_TG	402	0.1714	0.022	Total triglycerides	mmol/l	Triglycerides	NA	0.1576	NA
meta_EUR	Tyr	186	0.0876	0.017	Tyrosine	mmol/l	Amino acids	Aromatic amino acids	0.07504	0.06025
meta_EUR	Unsaturation	260	0.1243	0.0116	Degree of unsaturation	degree	Fatty acids	NA	0.122917	NA
meta_EUR	VLDL_C	336	0.1218	0.0237	VLDL cholesterol	mmol/l	Cholesterol	NA	0.1063	NA
meta_EUR	VLDL_CE	326	0.1098	0.0238	Cholesteryl esters in VLDL	mmol/l	Cholesteryl esters	NA	0.12235	NA
meta_EUR	VLDL_FC	357	0.1394	0.0226	Free cholesterol in VLDL	mmol/l	Free cholesterol	NA	0.1187	NA
meta_EUR	VLDL_L	388	0.1595	0.0214	Total lipids in VLDL	mmol/l	Total lipids	NA	0.127775	NA
meta_EUR	VLDL_P	355	0.1405	0.0236	Concentration of VLDL particles	mmol/l	Lipoprotein particle concentrations	NA	0.12775	NA
meta_EUR	VLDL_PL	376	0.1521	0.0221	Phospholipids in VLDL	mmol/l	Phospholipids	NA	0.1226	NA
meta_EUR	VLDL_TG	396	0.1725	0.0212	Triglycerides in VLDL	mmol/l	Triglycerides	NA	0.1576	NA
meta_EUR	VLDL_size	416	0.1834	0.0214	Average diameter for VLDL particles	nm	Lipoprotein particle sizes	NA	0.143233	NA
meta_EUR	Val	202	0.0759	0.0059	Valine	mmol/l	Amino acids	Branched-chain amino acids	0.07504	0.060925
meta_EUR	XL_HDL_C	533	0.1894	0.0246	Cholesterol in very large HDL	mmol/l	Lipoprotein subclasses	Very large HDL (average diameter 14.3 nm)	0.133198	0.167371
meta_EUR	XL_HDL_CE	549	0.1964	0.0236	Cholesteryl esters in very large HDL	mmol/l	Lipoprotein subclasses	Very large HDL (average diameter 14.3 nm)	0.133198	0.167371
meta_EUR	XL_HDL_CE_pct	190	0.0542	0.0149	Cholesteryl esters to total lipids ratio in very large HDL	%	Relative lipoprotein lipid concentrations	Very large HDL ratios	0.113467	0.11882
meta_EUR	XL_HDL_C_pct	181	0.0557	0.0174	Cholesterol to total lipids ratio in very large HDL	%	Relative lipoprotein lipid concentrations	Very large HDL ratios	0.113467	0.11882
meta_EUR	XL_HDL_FC	422	0.1582	0.0265	Free cholesterol in very large HDL	mmol/l	Lipoprotein subclasses	Very large HDL (average diameter 14.3 nm)	0.133198	0.167371
meta_EUR	XL_HDL_FC_pct	419	0.151	0.0153	Free cholesterol to total lipids ratio in very large HDL	%	Relative lipoprotein lipid concentrations	Very large HDL ratios	0.113467	0.11882
meta_EUR	XL_HDL_L	495	0.1792	0.021	Total lipids in very large HDL	mmol/l	Lipoprotein subclasses	Very large HDL (average diameter 14.3 nm)	0.133198	0.167371
meta_EUR	XL_HDL_P	467	0.1619	0.0201	Concentration of very large HDL particles	mmol/l	Lipoprotein subclasses	Very large HDL (average diameter 14.3 nm)	0.133198	0.167371
meta_EUR	XL_HDL_PL	479	0.1796	0.0195	Phospholipids in very large HDL	mmol/l	Lipoprotein subclasses	Very large HDL (average diameter 14.3 nm)	0.133198	0.167371
meta_EUR	XL_HDL_PL_pct	369	0.1456	0.0163	Phospholipids to total lipids ratio in very large HDL	%	Relative lipoprotein lipid concentrations	Very large HDL ratios	0.113467	0.11882
meta_EUR	XL_HDL_TG	261	0.1069	0.021	Triglycerides in very large HDL	mmol/l	Lipoprotein subclasses	Very large HDL (average diameter 14.3 nm)	0.133198	0.167371
meta_EUR	XL_HDL_TG_pct	471	0.1876	0.0266	Triglycerides to total lipids ratio in very large HDL	%	Relative lipoprotein lipid concentrations	Very large HDL ratios	0.113467	0.11882
meta_EUR	XL_VLDL_C	398	0.162	0.0209	Cholesterol in very large VLDL	mmol/l	Lipoprotein subclasses	Very large VLDL (average diameter 64 nm)	0.133198	0.169071
meta_EUR	XL_VLDL_CE	376	0.1512	0.0214	Cholesteryl esters in very large VLDL	mmol/l	Lipoprotein subclasses	Very large VLDL (average diameter 64 nm)	0.133198	0.169071
meta_EUR	XL_VLDL_CE_pct	335	0.1299	0.0193	Cholesteryl esters to total lipids ratio in very large VLDL	%	Relative lipoprotein lipid concentrations	Very large VLDL ratios	0.113467	0.10286
meta_EUR	XL_VLDL_C_pct	333	0.1295	0.0188	Cholesterol to total lipids ratio in very large VLDL	%	Relative lipoprotein lipid concentrations	Very large VLDL ratios	0.113467	0.10286
meta_EUR	XL_VLDL_FC	401	0.1677	0.0204	Free cholesterol in very large VLDL	mmol/l	Lipoprotein subclasses	Very large VLDL (average diameter 64 nm)	0.133198	0.169071
meta_EUR	XL_VLDL_FC_pct	237	0.0954	0.0136	Free cholesterol to total lipids ratio in very large VLDL	%	Relative lipoprotein lipid concentrations	Very large VLDL ratios	0.113467	0.10286
meta_EUR	XL_VLDL_L	417	0.1754	0.0204	Total lipids in very large VLDL	mmol/l	Lipoprotein subclasses	Very large VLDL (average diameter 64 nm)	0.133198	0.169071
meta_EUR	XL_VLDL_P	427	0.1789	0.0208	Concentration of very large VLDL particles	mmol/l	Lipoprotein subclasses	Very large VLDL (average diameter 64 nm)	0.133198	0.169071
meta_EUR	XL_VLDL_PL	410	0.1715	0.0203	Phospholipids in very large VLDL	mmol/l	Lipoprotein subclasses	Very large VLDL (average diameter 64 nm)	0.133198	0.169071
meta_EUR	XL_VLDL_PL_pct	205	0.0588	0.0119	Phospholipids to total lipids ratio in very large VLDL	%	Relative lipoprotein lipid concentrations	Very large VLDL ratios	0.113467	0.10286
meta_EUR	XL_VLDL_TG	421	0.1768	0.0203	Triglycerides in very large VLDL	mmol/l	Lipoprotein subclasses	Very large VLDL (average diameter 64 nm)	0.133198	0.169071
meta_EUR	XL_VLDL_TG_pct	276	0.1007	0.0175	Triglycerides to total lipids ratio in very large VLDL	%	Relative lipoprotein lipid concentrations	Very large VLDL ratios	0.113467	0.10286
meta_EUR	XS_VLDL_C	289	0.0926	0.0223	Cholesterol in very small VLDL	mmol/l	Lipoprotein subclasses	Very small VLDL (average diameter 31.3 nm)	0.133198	0.110686
meta_EUR	XS_VLDL_CE	279	0.0926	0.0229	Cholesteryl esters in very small VLDL	mmol/l	Lipoprotein subclasses	Very small VLDL (average diameter 31.3 nm)	0.133198	0.110686
meta_EUR	XS_VLDL_CE_pct	423	0.1681	0.0308	Cholesteryl esters to total lipids ratio in very small VLDL	%	Relative lipoprotein lipid concentrations	Very small VLDL ratios	0.113467	0.13318
meta_EUR	XS_VLDL_C_pct	405	0.1614	0.0307	Cholesterol to total lipids ratio in very small VLDL	%	Relative lipoprotein lipid concentrations	Very small VLDL ratios	0.113467	0.13318
meta_EUR	XS_VLDL_FC	304	0.1018	0.0209	Free cholesterol in very small VLDL	mmol/l	Lipoprotein subclasses	Very small VLDL (average diameter 31.3 nm)	0.133198	0.110686
meta_EUR	XS_VLDL_FC_pct	178	0.0736	0.0193	Free cholesterol to total lipids ratio in very small VLDL	%	Relative lipoprotein lipid concentrations	Very small VLDL ratios	0.113467	0.13318
meta_EUR	XS_VLDL_L	314	0.109	0.0208	Total lipids in very small VLDL	mmol/l	Lipoprotein subclasses	Very small VLDL (average diameter 31.3 nm)	0.133198	0.110686
meta_EUR	XS_VLDL_P	314	0.1042	0.022	Concentration of very small VLDL particles	mmol/l	Lipoprotein subclasses	Very small VLDL (average diameter 31.3 nm)	0.133198	0.110686
meta_EUR	XS_VLDL_PL	330	0.115	0.02	Phospholipids in very small VLDL	mmol/l	Lipoprotein subclasses	Very small VLDL (average diameter 31.3 nm)	0.133198	0.110686
meta_EUR	XS_VLDL_PL_pct	293	0.1035	0.0182	Phospholipids to total lipids ratio in very small VLDL	%	Relative lipoprotein lipid concentrations	Very small VLDL ratios	0.113467	0.13318
meta_EUR	XS_VLDL_TG	376	0.1596	0.0243	Triglycerides in very small VLDL	mmol/l	Lipoprotein subclasses	Very small VLDL (average diameter 31.3 nm)	0.133198	0.110686
meta_EUR	XS_VLDL_TG_pct	402	0.1593	0.031	Triglycerides to total lipids ratio in very small VLDL	%	Relative lipoprotein lipid concentrations	Very small VLDL ratios	0.113467	0.13318
meta_EUR	XXL_VLDL_C	360	0.1579	0.023	Cholesterol in chylomicrons and extremely large VLDL	mmol/l	Lipoprotein subclasses	Chylomicrons and extremely large VLDL (particle diameters from 75 nm upwards)	0.133198	0.150386
meta_EUR	XXL_VLDL_CE	373	0.1584	0.0227	Cholesteryl esters in chylomicrons and extremely large VLDL	mmol/l	Lipoprotein subclasses	Chylomicrons and extremely large VLDL (particle diameters from 75 nm upwards)	0.133198	0.150386
meta_EUR	XXL_VLDL_CE_pct	124	0.043	0.0081	Cholesteryl esters to total lipids ratio in chylomicrons and extremely large VLDL	%	Relative lipoprotein lipid concentrations	Chylomicrons and extremely large VLDL ratios	0.113467	0.0463
meta_EUR	XXL_VLDL_C_pct	144	0.053	0.0076	Cholesterol to total lipids ratio in chylomicrons and extremely large VLDL	%	Relative lipoprotein lipid concentrations	Chylomicrons and extremely large VLDL ratios	0.113467	0.0463
meta_EUR	XXL_VLDL_FC	348	0.1522	0.023	Free cholesterol in chylomicrons and extremely large VLDL	mmol/l	Lipoprotein subclasses	Chylomicrons and extremely large VLDL (particle diameters from 75 nm upwards)	0.133198	0.150386
meta_EUR	XXL_VLDL_FC_pct	134	0.056	0.0062	Free cholesterol to total lipids ratio in chylomicrons and extremely large VLDL	%	Relative lipoprotein lipid concentrations	Chylomicrons and extremely large VLDL ratios	0.113467	0.0463
meta_EUR	XXL_VLDL_L	327	0.1445	0.0204	Total lipids in chylomicrons and extremely large VLDL	mmol/l	Lipoprotein subclasses	Chylomicrons and extremely large VLDL (particle diameters from 75 nm upwards)	0.133198	0.150386
meta_EUR	XXL_VLDL_P	351	0.1527	0.0214	Concentration of chylomicrons and extremely large VLDL particles	mmol/l	Lipoprotein subclasses	Chylomicrons and extremely large VLDL (particle diameters from 75 nm upwards)	0.133198	0.150386
meta_EUR	XXL_VLDL_PL	362	0.1554	0.0225	Phospholipids in chylomicrons and extremely large VLDL	mmol/l	Lipoprotein subclasses	Chylomicrons and extremely large VLDL (particle diameters from 75 nm upwards)	0.133198	0.150386
meta_EUR	XXL_VLDL_PL_pct	113	0.0406	0.0133	Phospholipids to total lipids ratio in chylomicrons and extremely large VLDL	%	Relative lipoprotein lipid concentrations	Chylomicrons and extremely large VLDL ratios	0.113467	0.0463
meta_EUR	XXL_VLDL_TG	291	0.1316	0.018	Triglycerides in chylomicrons and extremely large VLDL	mmol/l	Lipoprotein subclasses	Chylomicrons and extremely large VLDL (particle diameters from 75 nm upwards)	0.133198	0.150386
meta_EUR	XXL_VLDL_TG_pct	101	0.0389	0.0079	Triglycerides to total lipids ratio in chylomicrons and extremely large VLDL	%	Relative lipoprotein lipid concentrations	Chylomicrons and extremely large VLDL ratios	0.113467	0.0463
meta_EUR	bOHbutyrate	77	0.0404	0.0053	3-Hydroxybutyrate	mmol/l	Ketone bodies	NA	0.03275	NA
meta_EUR	non_HDL_C	281	0.0866	0.0255	Total cholesterol minus HDL-C	mmol/l	Cholesterol	NA	0.1063	NA

## Sheet: Table S4 HMGCR locus coloc
gwas_signal	gwas_lead	metabolite_signal	met_gwas_PP4	met_eqtl_PP4	dataset_id	molecular_trait_id	cs_index	lead1	lead2	study_id	study_label	sample_group	tissue_id	tissue_label	condition_label	sample_size	quant_method	pmid	study_type	gene_id	gene_name
Aragam_2022_chr5:74360714-76360714	chr5_75360714_T_C	XXL_VLDL_PL_chr5:74085134-76085134	0.841891	0.820716	QTD000331	ENSG00000145700	L1	chr5_75097057_C_T	chr5_75085134_A_G	QTS000015	GTEx	stomach	UBERON_0000945	stomach	naive	324	ge	32913098	bulk	ENSG00000145700	ANKRD31
Aragam_2022_chr5:74360714-76360714	chr5_75360714_T_C	M_VLDL_TG_pct_chr5:74355259-76355259	0.80785	0.842521	QTD000085	ENSG00000113161	L1	chr5_75603427_CA_C	chr5_75355259_A_G	QTS000011	FUSION	muscle_naive	UBERON_0001134	muscle	naive	288	ge	31076557	bulk	ENSG00000113161	HMGCR
Aragam_2022_chr5:74360714-76360714	chr5_75360714_T_C	M_LDL_TG_pct_chr5:74355259-76355259	0.828574	0.841468	QTD000085	ENSG00000113161	L1	chr5_75603427_CA_C	chr5_75355259_A_G	QTS000011	FUSION	muscle_naive	UBERON_0001134	muscle	naive	288	ge	31076557	bulk	ENSG00000113161	HMGCR
Aragam_2022_chr5:74360714-76360714	chr5_75360714_T_C	M_HDL_CE_chr5:74360714-76360714	0.947355	0.840879	QTD000331	ENSG00000145700	L1	chr5_75097057_C_T	chr5_75360714_T_C	QTS000015	GTEx	stomach	UBERON_0000945	stomach	naive	324	ge	32913098	bulk	ENSG00000145700	ANKRD31
Aragam_2022_chr5:74360714-76360714	chr5_75360714_T_C	IDL_TG_chr5:74360714-76360714	0.976008	0.807764	QTD000241	ENSG00000113163	L1	chr5_75293560_C_T	chr5_75360714_T_C	QTS000015	GTEx	esophagus_mucosa	UBERON_0006920	esophagus (mucosa)	naive	493	ge	32913098	bulk	ENSG00000113163	CERT1
Aragam_2022_chr5:74360714-76360714	chr5_75360714_T_C	M_VLDL_TG_pct_chr5:74355259-76355259	0.80785	0.870022	QTD000365	5:75354697:75355365:clu_12593_-	L1	chr5_75467650_G_GA	chr5_75355259_A_G	QTS000016	HipSci	iPSC	EFO_0004905	iPSC	naive	322	leafcutter	28489815	bulk	ENSG00000113161	HMGCR
Aragam_2022_chr5:74360714-76360714	chr5_75360714_T_C	M_VLDL_TG_pct_chr5:74355259-76355259	0.80785	0.993885	QTD000005	5:75354697:75355365:clu_9027_-	L1	chr5_75355259_A_G	chr5_75355259_A_G	QTS000001	Alasoo_2018	macrophage_naive	CL_0000235	macrophage	naive	84	leafcutter	29379200	bulk	ENSG00000113161	HMGCR
Aragam_2022_chr5:74360714-76360714	chr5_75360714_T_C	M_VLDL_TG_pct_chr5:74355259-76355259	0.80785	0.999085	QTD000060	5:75354697:75355365:clu_11867_-	L1	chr5_75355259_A_G	chr5_75355259_A_G	QTS000006	CAP	LCL_naive	EFO_0005292	LCL	naive	148	leafcutter	32787775	bulk	ENSG00000113161	HMGCR
Aragam_2022_chr5:74360714-76360714	chr5_75360714_T_C	M_VLDL_TG_pct_chr5:74355259-76355259	0.80785	0.979282	QTD000065	5:75354697:75355365:clu_11867_-	L1	chr5_75355259_A_G	chr5_75355259_A_G	QTS000006	CAP	LCL_statin	EFO_0005292	LCL	statin	148	leafcutter	32787775	bulk	ENSG00000113161	HMGCR
Aragam_2022_chr5:74360714-76360714	chr5_75360714_T_C	M_VLDL_TG_pct_chr5:74355259-76355259	0.80785	0.998841	QTD000114	5:75354697:75355365:clu_24161_+	L1	chr5_75355259_A_G	chr5_75355259_A_G	QTS000013	GEUVADIS	LCL	EFO_0005292	LCL	naive	445	leafcutter	24037378	bulk	ENSG00000113161	HMGCR
Aragam_2022_chr5:74360714-76360714	chr5_75360714_T_C	M_VLDL_TG_pct_chr5:74355259-76355259	0.80785	0.998933	QTD000423	5:75354697:75355365:clu_29311_+	L1	chr5_75355259_A_G	chr5_75355259_A_G	QTS000024	Quach_2016	monocyte_Pam3CSK4	CL_0002057	monocyte	Pam3CSK4_6h	196	leafcutter	27768888	bulk	ENSG00000113161	HMGCR
Aragam_2022_chr5:74360714-76360714	chr5_75360714_T_C	M_VLDL_TG_pct_chr5:74355259-76355259	0.80785	0.993794	QTD000418	5:75354697:75355365:clu_29311_+	L1	chr5_75355259_A_G	chr5_75355259_A_G	QTS000024	Quach_2016	monocyte_LPS	CL_0002057	monocyte	LPS_6h	184	leafcutter	27768888	bulk	ENSG00000113161	HMGCR
Aragam_2022_chr5:74360714-76360714	chr5_75360714_T_C	M_VLDL_TG_pct_chr5:74355259-76355259	0.80785	0.998872	QTD000245	5:75354697:75355365:clu_37758_+	L1	chr5_75355259_A_G	chr5_75355259_A_G	QTS000015	GTEx	esophagus_mucosa	UBERON_0006920	esophagus (mucosa)	naive	493	leafcutter	32913098	bulk	ENSG00000113161	HMGCR
Aragam_2022_chr5:74360714-76360714	chr5_75360714_T_C	S_VLDL_TG_pct_chr5:74355259-76355259	0.962248	0.809257	QTD000365	5:75354697:75355365:clu_12593_-	L1	chr5_75467650_G_GA	chr5_75355259_A_G	QTS000016	HipSci	iPSC	EFO_0004905	iPSC	naive	322	leafcutter	28489815	bulk	ENSG00000113161	HMGCR
Aragam_2022_chr5:74360714-76360714	chr5_75360714_T_C	S_VLDL_TG_pct_chr5:74355259-76355259	0.962248	0.990796	QTD000005	5:75354697:75355365:clu_9027_-	L1	chr5_75355259_A_G	chr5_75355259_A_G	QTS000001	Alasoo_2018	macrophage_naive	CL_0000235	macrophage	naive	84	leafcutter	29379200	bulk	ENSG00000113161	HMGCR
Aragam_2022_chr5:74360714-76360714	chr5_75360714_T_C	S_VLDL_TG_pct_chr5:74355259-76355259	0.962248	0.992278	QTD000060	5:75354697:75355365:clu_11867_-	L1	chr5_75355259_A_G	chr5_75355259_A_G	QTS000006	CAP	LCL_naive	EFO_0005292	LCL	naive	148	leafcutter	32787775	bulk	ENSG00000113161	HMGCR
Aragam_2022_chr5:74360714-76360714	chr5_75360714_T_C	S_VLDL_TG_pct_chr5:74355259-76355259	0.962248	0.960781	QTD000065	5:75354697:75355365:clu_11867_-	L1	chr5_75355259_A_G	chr5_75355259_A_G	QTS000006	CAP	LCL_statin	EFO_0005292	LCL	statin	148	leafcutter	32787775	bulk	ENSG00000113161	HMGCR
Aragam_2022_chr5:74360714-76360714	chr5_75360714_T_C	S_VLDL_TG_pct_chr5:74355259-76355259	0.962248	0.991824	QTD000114	5:75354697:75355365:clu_24161_+	L1	chr5_75355259_A_G	chr5_75355259_A_G	QTS000013	GEUVADIS	LCL	EFO_0005292	LCL	naive	445	leafcutter	24037378	bulk	ENSG00000113161	HMGCR
Aragam_2022_chr5:74360714-76360714	chr5_75360714_T_C	S_VLDL_TG_pct_chr5:74355259-76355259	0.962248	0.992006	QTD000423	5:75354697:75355365:clu_29311_+	L1	chr5_75355259_A_G	chr5_75355259_A_G	QTS000024	Quach_2016	monocyte_Pam3CSK4	CL_0002057	monocyte	Pam3CSK4_6h	196	leafcutter	27768888	bulk	ENSG00000113161	HMGCR
Aragam_2022_chr5:74360714-76360714	chr5_75360714_T_C	S_VLDL_TG_pct_chr5:74355259-76355259	0.962248	0.983776	QTD000418	5:75354697:75355365:clu_29311_+	L1	chr5_75355259_A_G	chr5_75355259_A_G	QTS000024	Quach_2016	monocyte_LPS	CL_0002057	monocyte	LPS_6h	184	leafcutter	27768888	bulk	ENSG00000113161	HMGCR
Aragam_2022_chr5:74360714-76360714	chr5_75360714_T_C	S_VLDL_TG_pct_chr5:74355259-76355259	0.962248	0.991945	QTD000245	5:75354697:75355365:clu_37758_+	L1	chr5_75355259_A_G	chr5_75355259_A_G	QTS000015	GTEx	esophagus_mucosa	UBERON_0006920	esophagus (mucosa)	naive	493	leafcutter	32913098	bulk	ENSG00000113161	HMGCR
Aragam_2022_chr5:74360714-76360714	chr5_75360714_T_C	M_LDL_TG_pct_chr5:74355259-76355259	0.828574	0.868789	QTD000365	5:75354697:75355365:clu_12593_-	L1	chr5_75467650_G_GA	chr5_75355259_A_G	QTS000016	HipSci	iPSC	EFO_0004905	iPSC	naive	322	leafcutter	28489815	bulk	ENSG00000113161	HMGCR
Aragam_2022_chr5:74360714-76360714	chr5_75360714_T_C	M_LDL_TG_pct_chr5:74355259-76355259	0.828574	0.993824	QTD000005	5:75354697:75355365:clu_9027_-	L1	chr5_75355259_A_G	chr5_75355259_A_G	QTS000001	Alasoo_2018	macrophage_naive	CL_0000235	macrophage	naive	84	leafcutter	29379200	bulk	ENSG00000113161	HMGCR
Aragam_2022_chr5:74360714-76360714	chr5_75360714_T_C	M_LDL_TG_pct_chr5:74355259-76355259	0.828574	0.998963	QTD000060	5:75354697:75355365:clu_11867_-	L1	chr5_75355259_A_G	chr5_75355259_A_G	QTS000006	CAP	LCL_naive	EFO_0005292	LCL	naive	148	leafcutter	32787775	bulk	ENSG00000113161	HMGCR
Aragam_2022_chr5:74360714-76360714	chr5_75360714_T_C	M_LDL_TG_pct_chr5:74355259-76355259	0.828574	0.978954	QTD000065	5:75354697:75355365:clu_11867_-	L1	chr5_75355259_A_G	chr5_75355259_A_G	QTS000006	CAP	LCL_statin	EFO_0005292	LCL	statin	148	leafcutter	32787775	bulk	ENSG00000113161	HMGCR
Aragam_2022_chr5:74360714-76360714	chr5_75360714_T_C	M_LDL_TG_pct_chr5:74355259-76355259	0.828574	0.998689	QTD000114	5:75354697:75355365:clu_24161_+	L1	chr5_75355259_A_G	chr5_75355259_A_G	QTS000013	GEUVADIS	LCL	EFO_0005292	LCL	naive	445	leafcutter	24037378	bulk	ENSG00000113161	HMGCR
Aragam_2022_chr5:74360714-76360714	chr5_75360714_T_C	M_LDL_TG_pct_chr5:74355259-76355259	0.828574	0.998811	QTD000423	5:75354697:75355365:clu_29311_+	L1	chr5_75355259_A_G	chr5_75355259_A_G	QTS000024	Quach_2016	monocyte_Pam3CSK4	CL_0002057	monocyte	Pam3CSK4_6h	196	leafcutter	27768888	bulk	ENSG00000113161	HMGCR
Aragam_2022_chr5:74360714-76360714	chr5_75360714_T_C	M_LDL_TG_pct_chr5:74355259-76355259	0.828574	0.993612	QTD000418	5:75354697:75355365:clu_29311_+	L1	chr5_75355259_A_G	chr5_75355259_A_G	QTS000024	Quach_2016	monocyte_LPS	CL_0002057	monocyte	LPS_6h	184	leafcutter	27768888	bulk	ENSG00000113161	HMGCR
Aragam_2022_chr5:74360714-76360714	chr5_75360714_T_C	M_LDL_TG_pct_chr5:74355259-76355259	0.828574	0.99875	QTD000245	5:75354697:75355365:clu_37758_+	L1	chr5_75355259_A_G	chr5_75355259_A_G	QTS000015	GTEx	esophagus_mucosa	UBERON_0006920	esophagus (mucosa)	naive	493	leafcutter	32913098	bulk	ENSG00000113161	HMGCR
Aragam_2022_chr5:74360714-76360714	chr5_75360714_T_C	non_HDL_C_chr5:74360714-76360714	0.98835	0.982276	QTD000005	5:75354697:75355365:clu_9027_-	L1	chr5_75355259_A_G	chr5_75360714_T_C	QTS000001	Alasoo_2018	macrophage_naive	CL_0000235	macrophage	naive	84	leafcutter	29379200	bulk	ENSG00000113161	HMGCR
Aragam_2022_chr5:74360714-76360714	chr5_75360714_T_C	XXL_VLDL_TG_chr5:74360714-76360714	0.980367	0.97484	QTD000005	5:75354697:75355365:clu_9027_-	L1	chr5_75355259_A_G	chr5_75360714_T_C	QTS000001	Alasoo_2018	macrophage_naive	CL_0000235	macrophage	naive	84	leafcutter	29379200	bulk	ENSG00000113161	HMGCR
Aragam_2022_chr5:74360714-76360714	chr5_75360714_T_C	XL_VLDL_CE_chr5:74360714-76360714	0.988335	0.982306	QTD000005	5:75354697:75355365:clu_9027_-	L1	chr5_75355259_A_G	chr5_75360714_T_C	QTS000001	Alasoo_2018	macrophage_naive	CL_0000235	macrophage	naive	84	leafcutter	29379200	bulk	ENSG00000113161	HMGCR
Aragam_2022_chr5:74360714-76360714	chr5_75360714_T_C	L_VLDL_L_chr5:74360714-76360714	0.98832	0.982291	QTD000005	5:75354697:75355365:clu_9027_-	L1	chr5_75355259_A_G	chr5_75360714_T_C	QTS000001	Alasoo_2018	macrophage_naive	CL_0000235	macrophage	naive	84	leafcutter	29379200	bulk	ENSG00000113161	HMGCR
Aragam_2022_chr5:74360714-76360714	chr5_75360714_T_C	S_VLDL_FC_chr5:74360714-76360714	0.98835	0.982276	QTD000005	5:75354697:75355365:clu_9027_-	L1	chr5_75355259_A_G	chr5_75360714_T_C	QTS000001	Alasoo_2018	macrophage_naive	CL_0000235	macrophage	naive	84	leafcutter	29379200	bulk	ENSG00000113161	HMGCR
Aragam_2022_chr5:74360714-76360714	chr5_75360714_T_C	S_VLDL_CE_pct_chr5:74360714-76360714	0.983205	0.975852	QTD000005	5:75354697:75355365:clu_9027_-	L1	chr5_75355259_A_G	chr5_75360714_T_C	QTS000001	Alasoo_2018	macrophage_naive	CL_0000235	macrophage	naive	84	leafcutter	29379200	bulk	ENSG00000113161	HMGCR
Aragam_2022_chr5:74360714-76360714	chr5_75360714_T_C	XXL_VLDL_P_chr5:74360714-76360714	0.979568	0.972032	QTD000005	5:75354697:75355365:clu_9027_-	L1	chr5_75355259_A_G	chr5_75360714_T_C	QTS000001	Alasoo_2018	macrophage_naive	CL_0000235	macrophage	naive	84	leafcutter	29379200	bulk	ENSG00000113161	HMGCR
Aragam_2022_chr5:74360714-76360714	chr5_75360714_T_C	DHA_pct_chr5:74360714-76360714	0.984767	0.978282	QTD000005	5:75354697:75355365:clu_9027_-	L1	chr5_75355259_A_G	chr5_75360714_T_C	QTS000001	Alasoo_2018	macrophage_naive	CL_0000235	macrophage	naive	84	leafcutter	29379200	bulk	ENSG00000113161	HMGCR
Aragam_2022_chr5:74360714-76360714	chr5_75360714_T_C	XL_VLDL_C_chr5:74360714-76360714	0.988335	0.982306	QTD000005	5:75354697:75355365:clu_9027_-	L1	chr5_75355259_A_G	chr5_75360714_T_C	QTS000001	Alasoo_2018	macrophage_naive	CL_0000235	macrophage	naive	84	leafcutter	29379200	bulk	ENSG00000113161	HMGCR
Aragam_2022_chr5:74360714-76360714	chr5_75360714_T_C	XL_VLDL_PL_chr5:74360714-76360714	0.98832	0.982291	QTD000005	5:75354697:75355365:clu_9027_-	L1	chr5_75355259_A_G	chr5_75360714_T_C	QTS000001	Alasoo_2018	macrophage_naive	CL_0000235	macrophage	naive	84	leafcutter	29379200	bulk	ENSG00000113161	HMGCR
Aragam_2022_chr5:74360714-76360714	chr5_75360714_T_C	S_VLDL_C_pct_chr5:74360714-76360714	0.984677	0.985188	QTD000005	5:75354697:75355365:clu_9027_-	L1	chr5_75355259_A_G	chr5_75360714_T_C	QTS000001	Alasoo_2018	macrophage_naive	CL_0000235	macrophage	naive	84	leafcutter	29379200	bulk	ENSG00000113161	HMGCR
Aragam_2022_chr5:74360714-76360714	chr5_75360714_T_C	S_VLDL_C_pct_chr5:74360714-76360714	0.984677	0.945424	QTD000060	5:75354697:75355365:clu_11867_-	L1	chr5_75355259_A_G	chr5_75360714_T_C	QTS000006	CAP	LCL_naive	EFO_0005292	LCL	naive	148	leafcutter	32787775	bulk	ENSG00000113161	HMGCR
Aragam_2022_chr5:74360714-76360714	chr5_75360714_T_C	S_VLDL_C_pct_chr5:74360714-76360714	0.984677	0.844968	QTD000065	5:75354697:75355365:clu_11867_-	L1	chr5_75355259_A_G	chr5_75360714_T_C	QTS000006	CAP	LCL_statin	EFO_0005292	LCL	statin	148	leafcutter	32787775	bulk	ENSG00000113161	HMGCR
Aragam_2022_chr5:74360714-76360714	chr5_75360714_T_C	S_VLDL_C_pct_chr5:74360714-76360714	0.984677	0.943954	QTD000114	5:75354697:75355365:clu_24161_+	L1	chr5_75355259_A_G	chr5_75360714_T_C	QTS000013	GEUVADIS	LCL	EFO_0005292	LCL	naive	445	leafcutter	24037378	bulk	ENSG00000113161	HMGCR
Aragam_2022_chr5:74360714-76360714	chr5_75360714_T_C	S_VLDL_C_pct_chr5:74360714-76360714	0.984677	0.944501	QTD000423	5:75354697:75355365:clu_29311_+	L1	chr5_75355259_A_G	chr5_75360714_T_C	QTS000024	Quach_2016	monocyte_Pam3CSK4	CL_0002057	monocyte	Pam3CSK4_6h	196	leafcutter	27768888	bulk	ENSG00000113161	HMGCR
Aragam_2022_chr5:74360714-76360714	chr5_75360714_T_C	S_VLDL_C_pct_chr5:74360714-76360714	0.984677	0.916812	QTD000418	5:75354697:75355365:clu_29311_+	L1	chr5_75355259_A_G	chr5_75360714_T_C	QTS000024	Quach_2016	monocyte_LPS	CL_0002057	monocyte	LPS_6h	184	leafcutter	27768888	bulk	ENSG00000113161	HMGCR
Aragam_2022_chr5:74360714-76360714	chr5_75360714_T_C	S_VLDL_C_pct_chr5:74360714-76360714	0.984677	0.945309	QTD000245	5:75354697:75355365:clu_37758_+	L1	chr5_75355259_A_G	chr5_75360714_T_C	QTS000015	GTEx	esophagus_mucosa	UBERON_0006920	esophagus (mucosa)	naive	493	leafcutter	32913098	bulk	ENSG00000113161	HMGCR
Aragam_2022_chr5:74360714-76360714	chr5_75360714_T_C	S_VLDL_CE_chr5:74360714-76360714	0.98832	0.982306	QTD000005	5:75354697:75355365:clu_9027_-	L1	chr5_75355259_A_G	chr5_75360714_T_C	QTS000001	Alasoo_2018	macrophage_naive	CL_0000235	macrophage	naive	84	leafcutter	29379200	bulk	ENSG00000113161	HMGCR
Aragam_2022_chr5:74360714-76360714	chr5_75360714_T_C	Total_CE_chr5:74360714-76360714	0.988169	0.982456	QTD000005	5:75354697:75355365:clu_9027_-	L1	chr5_75355259_A_G	chr5_75360714_T_C	QTS000001	Alasoo_2018	macrophage_naive	CL_0000235	macrophage	naive	84	leafcutter	29379200	bulk	ENSG00000113161	HMGCR
Aragam_2022_chr5:74360714-76360714	chr5_75360714_T_C	XL_VLDL_P_chr5:74360714-76360714	0.988237	0.982193	QTD000005	5:75354697:75355365:clu_9027_-	L1	chr5_75355259_A_G	chr5_75360714_T_C	QTS000001	Alasoo_2018	macrophage_naive	CL_0000235	macrophage	naive	84	leafcutter	29379200	bulk	ENSG00000113161	HMGCR
Aragam_2022_chr5:74360714-76360714	chr5_75360714_T_C	L_LDL_C_chr5:74360714-76360714	0.98835	0.982276	QTD000005	5:75354697:75355365:clu_9027_-	L1	chr5_75355259_A_G	chr5_75360714_T_C	QTS000001	Alasoo_2018	macrophage_naive	CL_0000235	macrophage	naive	84	leafcutter	29379200	bulk	ENSG00000113161	HMGCR
Aragam_2022_chr5:74360714-76360714	chr5_75360714_T_C	M_LDL_C_chr5:74360714-76360714	0.98832	0.982276	QTD000005	5:75354697:75355365:clu_9027_-	L1	chr5_75355259_A_G	chr5_75360714_T_C	QTS000001	Alasoo_2018	macrophage_naive	CL_0000235	macrophage	naive	84	leafcutter	29379200	bulk	ENSG00000113161	HMGCR
Aragam_2022_chr5:74360714-76360714	chr5_75360714_T_C	Total_FA_chr5:74360714-76360714	0.988229	0.982276	QTD000005	5:75354697:75355365:clu_9027_-	L1	chr5_75355259_A_G	chr5_75360714_T_C	QTS000001	Alasoo_2018	macrophage_naive	CL_0000235	macrophage	naive	84	leafcutter	29379200	bulk	ENSG00000113161	HMGCR
Aragam_2022_chr5:74360714-76360714	chr5_75360714_T_C	S_LDL_TG_chr5:74360714-76360714	0.98775	0.981564	QTD000005	5:75354697:75355365:clu_9027_-	L1	chr5_75355259_A_G	chr5_75360714_T_C	QTS000001	Alasoo_2018	macrophage_naive	CL_0000235	macrophage	naive	84	leafcutter	29379200	bulk	ENSG00000113161	HMGCR
Aragam_2022_chr5:74360714-76360714	chr5_75360714_T_C	XXL_VLDL_FC_pct_chr5:74360714-76360714	0.978558	0.985075	QTD000005	5:75354697:75355365:clu_9027_-	L1	chr5_75355259_A_G	chr5_75360714_T_C	QTS000001	Alasoo_2018	macrophage_naive	CL_0000235	macrophage	naive	84	leafcutter	29379200	bulk	ENSG00000113161	HMGCR
Aragam_2022_chr5:74360714-76360714	chr5_75360714_T_C	XXL_VLDL_FC_pct_chr5:74360714-76360714	0.978558	0.969352	QTD000060	5:75354697:75355365:clu_11867_-	L1	chr5_75355259_A_G	chr5_75360714_T_C	QTS000006	CAP	LCL_naive	EFO_0005292	LCL	naive	148	leafcutter	32787775	bulk	ENSG00000113161	HMGCR
Aragam_2022_chr5:74360714-76360714	chr5_75360714_T_C	XXL_VLDL_FC_pct_chr5:74360714-76360714	0.978558	0.904011	QTD000065	5:75354697:75355365:clu_11867_-	L1	chr5_75355259_A_G	chr5_75360714_T_C	QTS000006	CAP	LCL_statin	EFO_0005292	LCL	statin	148	leafcutter	32787775	bulk	ENSG00000113161	HMGCR
Aragam_2022_chr5:74360714-76360714	chr5_75360714_T_C	XXL_VLDL_FC_pct_chr5:74360714-76360714	0.978558	0.968409	QTD000114	5:75354697:75355365:clu_24161_+	L1	chr5_75355259_A_G	chr5_75360714_T_C	QTS000013	GEUVADIS	LCL	EFO_0005292	LCL	naive	445	leafcutter	24037378	bulk	ENSG00000113161	HMGCR
Aragam_2022_chr5:74360714-76360714	chr5_75360714_T_C	XXL_VLDL_FC_pct_chr5:74360714-76360714	0.978558	0.968764	QTD000423	5:75354697:75355365:clu_29311_+	L1	chr5_75355259_A_G	chr5_75360714_T_C	QTS000024	Quach_2016	monocyte_Pam3CSK4	CL_0002057	monocyte	Pam3CSK4_6h	196	leafcutter	27768888	bulk	ENSG00000113161	HMGCR
Aragam_2022_chr5:74360714-76360714	chr5_75360714_T_C	XXL_VLDL_FC_pct_chr5:74360714-76360714	0.978558	0.950838	QTD000418	5:75354697:75355365:clu_29311_+	L1	chr5_75355259_A_G	chr5_75360714_T_C	QTS000024	Quach_2016	monocyte_LPS	CL_0002057	monocyte	LPS_6h	184	leafcutter	27768888	bulk	ENSG00000113161	HMGCR
Aragam_2022_chr5:74360714-76360714	chr5_75360714_T_C	XXL_VLDL_FC_pct_chr5:74360714-76360714	0.978558	0.968912	QTD000245	5:75354697:75355365:clu_37758_+	L1	chr5_75355259_A_G	chr5_75360714_T_C	QTS000015	GTEx	esophagus_mucosa	UBERON_0006920	esophagus (mucosa)	naive	493	leafcutter	32913098	bulk	ENSG00000113161	HMGCR
Aragam_2022_chr5:74360714-76360714	chr5_75360714_T_C	XXL_VLDL_L_chr5:74360714-76360714	0.983284	0.977215	QTD000005	5:75354697:75355365:clu_9027_-	L1	chr5_75355259_A_G	chr5_75360714_T_C	QTS000001	Alasoo_2018	macrophage_naive	CL_0000235	macrophage	naive	84	leafcutter	29379200	bulk	ENSG00000113161	HMGCR
Aragam_2022_chr5:74360714-76360714	chr5_75360714_T_C	S_VLDL_C_chr5:74360714-76360714	0.98832	0.982306	QTD000005	5:75354697:75355365:clu_9027_-	L1	chr5_75355259_A_G	chr5_75360714_T_C	QTS000001	Alasoo_2018	macrophage_naive	CL_0000235	macrophage	naive	84	leafcutter	29379200	bulk	ENSG00000113161	HMGCR
Aragam_2022_chr5:74360714-76360714	chr5_75360714_T_C	Total_C_chr5:74360714-76360714	0.988289	0.982336	QTD000005	5:75354697:75355365:clu_9027_-	L1	chr5_75355259_A_G	chr5_75360714_T_C	QTS000001	Alasoo_2018	macrophage_naive	CL_0000235	macrophage	naive	84	leafcutter	29379200	bulk	ENSG00000113161	HMGCR
Aragam_2022_chr5:74360714-76360714	chr5_75360714_T_C	XL_VLDL_L_chr5:74360714-76360714	0.988282	0.982238	QTD000005	5:75354697:75355365:clu_9027_-	L1	chr5_75355259_A_G	chr5_75360714_T_C	QTS000001	Alasoo_2018	macrophage_naive	CL_0000235	macrophage	naive	84	leafcutter	29379200	bulk	ENSG00000113161	HMGCR
Aragam_2022_chr5:74360714-76360714	chr5_75360714_T_C	M_LDL_CE_pct_chr5:74360714-76360714	0.974561	0.964755	QTD000005	5:75354697:75355365:clu_9027_-	L1	chr5_75355259_A_G	chr5_75360714_T_C	QTS000001	Alasoo_2018	macrophage_naive	CL_0000235	macrophage	naive	84	leafcutter	29379200	bulk	ENSG00000113161	HMGCR
Aragam_2022_chr5:74360714-76360714	chr5_75360714_T_C	M_LDL_FC_chr5:74360714-76360714	0.98835	0.982276	QTD000005	5:75354697:75355365:clu_9027_-	L1	chr5_75355259_A_G	chr5_75360714_T_C	QTS000001	Alasoo_2018	macrophage_naive	CL_0000235	macrophage	naive	84	leafcutter	29379200	bulk	ENSG00000113161	HMGCR
Aragam_2022_chr5:74360714-76360714	chr5_75360714_T_C	M_LDL_CE_chr5:74360714-76360714	0.98832	0.982306	QTD000005	5:75354697:75355365:clu_9027_-	L1	chr5_75355259_A_G	chr5_75360714_T_C	QTS000001	Alasoo_2018	macrophage_naive	CL_0000235	macrophage	naive	84	leafcutter	29379200	bulk	ENSG00000113161	HMGCR
Aragam_2022_chr5:74360714-76360714	chr5_75360714_T_C	L_HDL_PL_pct_chr5:74360714-76360714	0.924736	0.962248	QTD000005	5:75354697:75355365:clu_9027_-	L1	chr5_75355259_A_G	chr5_75360714_T_C	QTS000001	Alasoo_2018	macrophage_naive	CL_0000235	macrophage	naive	84	leafcutter	29379200	bulk	ENSG00000113161	HMGCR
Aragam_2022_chr5:74360714-76360714	chr5_75360714_T_C	L_HDL_PL_pct_chr5:74360714-76360714	0.924736	0.958322	QTD000060	5:75354697:75355365:clu_11867_-	L1	chr5_75355259_A_G	chr5_75360714_T_C	QTS000006	CAP	LCL_naive	EFO_0005292	LCL	naive	148	leafcutter	32787775	bulk	ENSG00000113161	HMGCR
Aragam_2022_chr5:74360714-76360714	chr5_75360714_T_C	L_HDL_PL_pct_chr5:74360714-76360714	0.924736	0.875736	QTD000065	5:75354697:75355365:clu_11867_-	L1	chr5_75355259_A_G	chr5_75360714_T_C	QTS000006	CAP	LCL_statin	EFO_0005292	LCL	statin	148	leafcutter	32787775	bulk	ENSG00000113161	HMGCR
Aragam_2022_chr5:74360714-76360714	chr5_75360714_T_C	L_HDL_PL_pct_chr5:74360714-76360714	0.924736	0.957123	QTD000114	5:75354697:75355365:clu_24161_+	L1	chr5_75355259_A_G	chr5_75360714_T_C	QTS000013	GEUVADIS	LCL	EFO_0005292	LCL	naive	445	leafcutter	24037378	bulk	ENSG00000113161	HMGCR
Aragam_2022_chr5:74360714-76360714	chr5_75360714_T_C	L_HDL_PL_pct_chr5:74360714-76360714	0.924736	0.957561	QTD000423	5:75354697:75355365:clu_29311_+	L1	chr5_75355259_A_G	chr5_75360714_T_C	QTS000024	Quach_2016	monocyte_Pam3CSK4	CL_0002057	monocyte	Pam3CSK4_6h	196	leafcutter	27768888	bulk	ENSG00000113161	HMGCR
Aragam_2022_chr5:74360714-76360714	chr5_75360714_T_C	L_HDL_PL_pct_chr5:74360714-76360714	0.924736	0.93498	QTD000418	5:75354697:75355365:clu_29311_+	L1	chr5_75355259_A_G	chr5_75360714_T_C	QTS000024	Quach_2016	monocyte_LPS	CL_0002057	monocyte	LPS_6h	184	leafcutter	27768888	bulk	ENSG00000113161	HMGCR
Aragam_2022_chr5:74360714-76360714	chr5_75360714_T_C	L_HDL_PL_pct_chr5:74360714-76360714	0.924736	0.957503	QTD000245	5:75354697:75355365:clu_37758_+	L1	chr5_75355259_A_G	chr5_75360714_T_C	QTS000015	GTEx	esophagus_mucosa	UBERON_0006920	esophagus (mucosa)	naive	493	leafcutter	32913098	bulk	ENSG00000113161	HMGCR
Aragam_2022_chr5:74360714-76360714	chr5_75360714_T_C	XL_VLDL_PL_pct_chr5:74360714-76360714	0.98832	0.982306	QTD000005	5:75354697:75355365:clu_9027_-	L1	chr5_75355259_A_G	chr5_75360714_T_C	QTS000001	Alasoo_2018	macrophage_naive	CL_0000235	macrophage	naive	84	leafcutter	29379200	bulk	ENSG00000113161	HMGCR
Aragam_2022_chr5:74360714-76360714	chr5_75360714_T_C	S_LDL_PL_chr5:74360714-76360714	0.98835	0.982276	QTD000005	5:75354697:75355365:clu_9027_-	L1	chr5_75355259_A_G	chr5_75360714_T_C	QTS000001	Alasoo_2018	macrophage_naive	CL_0000235	macrophage	naive	84	leafcutter	29379200	bulk	ENSG00000113161	HMGCR
Aragam_2022_chr5:74360714-76360714	chr5_75360714_T_C	M_LDL_L_chr5:74360714-76360714	0.98832	0.982276	QTD000005	5:75354697:75355365:clu_9027_-	L1	chr5_75355259_A_G	chr5_75360714_T_C	QTS000001	Alasoo_2018	macrophage_naive	CL_0000235	macrophage	naive	84	leafcutter	29379200	bulk	ENSG00000113161	HMGCR
Aragam_2022_chr5:74360714-76360714	chr5_75360714_T_C	XXL_VLDL_FC_chr5:74360714-76360714	0.9507	0.936336	QTD000005	5:75354697:75355365:clu_9027_-	L1	chr5_75355259_A_G	chr5_75360714_T_C	QTS000001	Alasoo_2018	macrophage_naive	CL_0000235	macrophage	naive	84	leafcutter	29379200	bulk	ENSG00000113161	HMGCR
Aragam_2022_chr5:74360714-76360714	chr5_75360714_T_C	S_LDL_P_chr5:74360714-76360714	0.98835	0.982276	QTD000005	5:75354697:75355365:clu_9027_-	L1	chr5_75355259_A_G	chr5_75360714_T_C	QTS000001	Alasoo_2018	macrophage_naive	CL_0000235	macrophage	naive	84	leafcutter	29379200	bulk	ENSG00000113161	HMGCR
Aragam_2022_chr5:74360714-76360714	chr5_75360714_T_C	Total_PL_chr5:74360714-76360714	0.969914	0.989768	QTD000005	5:75354697:75355365:clu_9027_-	L1	chr5_75355259_A_G	chr5_75360714_T_C	QTS000001	Alasoo_2018	macrophage_naive	CL_0000235	macrophage	naive	84	leafcutter	29379200	bulk	ENSG00000113161	HMGCR
Aragam_2022_chr5:74360714-76360714	chr5_75360714_T_C	Total_PL_chr5:74360714-76360714	0.969914	0.988893	QTD000060	5:75354697:75355365:clu_11867_-	L1	chr5_75355259_A_G	chr5_75360714_T_C	QTS000006	CAP	LCL_naive	EFO_0005292	LCL	naive	148	leafcutter	32787775	bulk	ENSG00000113161	HMGCR
Aragam_2022_chr5:74360714-76360714	chr5_75360714_T_C	Total_PL_chr5:74360714-76360714	0.969914	0.951793	QTD000065	5:75354697:75355365:clu_11867_-	L1	chr5_75355259_A_G	chr5_75360714_T_C	QTS000006	CAP	LCL_statin	EFO_0005292	LCL	statin	148	leafcutter	32787775	bulk	ENSG00000113161	HMGCR
Aragam_2022_chr5:74360714-76360714	chr5_75360714_T_C	Total_PL_chr5:74360714-76360714	0.969914	0.98838	QTD000114	5:75354697:75355365:clu_24161_+	L1	chr5_75355259_A_G	chr5_75360714_T_C	QTS000013	GEUVADIS	LCL	EFO_0005292	LCL	naive	445	leafcutter	24037378	bulk	ENSG00000113161	HMGCR
Aragam_2022_chr5:74360714-76360714	chr5_75360714_T_C	Total_PL_chr5:74360714-76360714	0.969914	0.988591	QTD000423	5:75354697:75355365:clu_29311_+	L1	chr5_75355259_A_G	chr5_75360714_T_C	QTS000024	Quach_2016	monocyte_Pam3CSK4	CL_0002057	monocyte	Pam3CSK4_6h	196	leafcutter	27768888	bulk	ENSG00000113161	HMGCR
Aragam_2022_chr5:74360714-76360714	chr5_75360714_T_C	Total_PL_chr5:74360714-76360714	0.969914	0.978864	QTD000418	5:75354697:75355365:clu_29311_+	L1	chr5_75355259_A_G	chr5_75360714_T_C	QTS000024	Quach_2016	monocyte_LPS	CL_0002057	monocyte	LPS_6h	184	leafcutter	27768888	bulk	ENSG00000113161	HMGCR
Aragam_2022_chr5:74360714-76360714	chr5_75360714_T_C	Total_PL_chr5:74360714-76360714	0.969914	0.988531	QTD000245	5:75354697:75355365:clu_37758_+	L1	chr5_75355259_A_G	chr5_75360714_T_C	QTS000015	GTEx	esophagus_mucosa	UBERON_0006920	esophagus (mucosa)	naive	493	leafcutter	32913098	bulk	ENSG00000113161	HMGCR
Aragam_2022_chr5:74360714-76360714	chr5_75360714_T_C	Total_TG_chr5:74360714-76360714	0.986974	0.980636	QTD000005	5:75354697:75355365:clu_9027_-	L1	chr5_75355259_A_G	chr5_75360714_T_C	QTS000001	Alasoo_2018	macrophage_naive	CL_0000235	macrophage	naive	84	leafcutter	29379200	bulk	ENSG00000113161	HMGCR
Aragam_2022_chr5:74360714-76360714	chr5_75360714_T_C	XXL_VLDL_CE_chr5:74360714-76360714	0.988248	0.982261	QTD000005	5:75354697:75355365:clu_9027_-	L1	chr5_75355259_A_G	chr5_75360714_T_C	QTS000001	Alasoo_2018	macrophage_naive	CL_0000235	macrophage	naive	84	leafcutter	29379200	bulk	ENSG00000113161	HMGCR
Aragam_2022_chr5:74360714-76360714	chr5_75360714_T_C	L_VLDL_TG_chr5:74360714-76360714	0.988074	0.982013	QTD000005	5:75354697:75355365:clu_9027_-	L1	chr5_75355259_A_G	chr5_75360714_T_C	QTS000001	Alasoo_2018	macrophage_naive	CL_0000235	macrophage	naive	84	leafcutter	29379200	bulk	ENSG00000113161	HMGCR
Aragam_2022_chr5:74360714-76360714	chr5_75360714_T_C	S_LDL_FC_chr5:74360714-76360714	0.98835	0.982276	QTD000005	5:75354697:75355365:clu_9027_-	L1	chr5_75355259_A_G	chr5_75360714_T_C	QTS000001	Alasoo_2018	macrophage_naive	CL_0000235	macrophage	naive	84	leafcutter	29379200	bulk	ENSG00000113161	HMGCR
Aragam_2022_chr5:74360714-76360714	chr5_75360714_T_C	S_LDL_CE_pct_chr5:74360714-76360714	0.986515	0.980337	QTD000005	5:75354697:75355365:clu_9027_-	L1	chr5_75355259_A_G	chr5_75360714_T_C	QTS000001	Alasoo_2018	macrophage_naive	CL_0000235	macrophage	naive	84	leafcutter	29379200	bulk	ENSG00000113161	HMGCR
Aragam_2022_chr5:74360714-76360714	chr5_75360714_T_C	Total_L_chr5:74360714-76360714	0.98832	0.982306	QTD000005	5:75354697:75355365:clu_9027_-	L1	chr5_75355259_A_G	chr5_75360714_T_C	QTS000001	Alasoo_2018	macrophage_naive	CL_0000235	macrophage	naive	84	leafcutter	29379200	bulk	ENSG00000113161	HMGCR
Aragam_2022_chr5:74360714-76360714	chr5_75360714_T_C	L_VLDL_FC_chr5:74360714-76360714	0.988327	0.982306	QTD000005	5:75354697:75355365:clu_9027_-	L1	chr5_75355259_A_G	chr5_75360714_T_C	QTS000001	Alasoo_2018	macrophage_naive	CL_0000235	macrophage	naive	84	leafcutter	29379200	bulk	ENSG00000113161	HMGCR
Aragam_2022_chr5:74360714-76360714	chr5_75360714_T_C	Total_FC_chr5:74360714-76360714	0.98835	0.982276	QTD000005	5:75354697:75355365:clu_9027_-	L1	chr5_75355259_A_G	chr5_75360714_T_C	QTS000001	Alasoo_2018	macrophage_naive	CL_0000235	macrophage	naive	84	leafcutter	29379200	bulk	ENSG00000113161	HMGCR
Aragam_2022_chr5:74360714-76360714	chr5_75360714_T_C	S_LDL_C_pct_chr5:74360714-76360714	0.96572	0.961691	QTD000005	5:75354697:75355365:clu_9027_-	L1	chr5_75355259_A_G	chr5_75360714_T_C	QTS000001	Alasoo_2018	macrophage_naive	CL_0000235	macrophage	naive	84	leafcutter	29379200	bulk	ENSG00000113161	HMGCR
Aragam_2022_chr5:74360714-76360714	chr5_75360714_T_C	S_LDL_C_pct_chr5:74360714-76360714	0.96572	0.836846	QTD000060	5:75354697:75355365:clu_11867_-	L1	chr5_75355259_A_G	chr5_75360714_T_C	QTS000006	CAP	LCL_naive	EFO_0005292	LCL	naive	148	leafcutter	32787775	bulk	ENSG00000113161	HMGCR
Aragam_2022_chr5:74360714-76360714	chr5_75360714_T_C	S_LDL_C_pct_chr5:74360714-76360714	0.96572	0.833494	QTD000114	5:75354697:75355365:clu_24161_+	L1	chr5_75355259_A_G	chr5_75360714_T_C	QTS000013	GEUVADIS	LCL	EFO_0005292	LCL	naive	445	leafcutter	24037378	bulk	ENSG00000113161	HMGCR
Aragam_2022_chr5:74360714-76360714	chr5_75360714_T_C	S_LDL_C_pct_chr5:74360714-76360714	0.96572	0.834665	QTD000423	5:75354697:75355365:clu_29311_+	L1	chr5_75355259_A_G	chr5_75360714_T_C	QTS000024	Quach_2016	monocyte_Pam3CSK4	CL_0002057	monocyte	Pam3CSK4_6h	196	leafcutter	27768888	bulk	ENSG00000113161	HMGCR
Aragam_2022_chr5:74360714-76360714	chr5_75360714_T_C	S_LDL_C_pct_chr5:74360714-76360714	0.96572	0.838494	QTD000245	5:75354697:75355365:clu_37758_+	L1	chr5_75355259_A_G	chr5_75360714_T_C	QTS000015	GTEx	esophagus_mucosa	UBERON_0006920	esophagus (mucosa)	naive	493	leafcutter	32913098	bulk	ENSG00000113161	HMGCR
Aragam_2022_chr5:74360714-76360714	chr5_75360714_T_C	M_LDL_C_pct_chr5:74360714-76360714	0.956218	0.940948	QTD000005	5:75354697:75355365:clu_9027_-	L1	chr5_75355259_A_G	chr5_75360714_T_C	QTS000001	Alasoo_2018	macrophage_naive	CL_0000235	macrophage	naive	84	leafcutter	29379200	bulk	ENSG00000113161	HMGCR
Aragam_2022_chr5:74360714-76360714	chr5_75360714_T_C	S_LDL_L_chr5:74360714-76360714	0.98835	0.982276	QTD000005	5:75354697:75355365:clu_9027_-	L1	chr5_75355259_A_G	chr5_75360714_T_C	QTS000001	Alasoo_2018	macrophage_naive	CL_0000235	macrophage	naive	84	leafcutter	29379200	bulk	ENSG00000113161	HMGCR
Aragam_2022_chr5:74360714-76360714	chr5_75360714_T_C	XS_VLDL_L_chr5:74360714-76360714	0.98832	0.982306	QTD000005	5:75354697:75355365:clu_9027_-	L1	chr5_75355259_A_G	chr5_75360714_T_C	QTS000001	Alasoo_2018	macrophage_naive	CL_0000235	macrophage	naive	84	leafcutter	29379200	bulk	ENSG00000113161	HMGCR
Aragam_2022_chr5:74360714-76360714	chr5_75360714_T_C	LDL_CE_chr5:74360714-76360714	0.98835	0.982276	QTD000005	5:75354697:75355365:clu_9027_-	L1	chr5_75355259_A_G	chr5_75360714_T_C	QTS000001	Alasoo_2018	macrophage_naive	CL_0000235	macrophage	naive	84	leafcutter	29379200	bulk	ENSG00000113161	HMGCR
Aragam_2022_chr5:74360714-76360714	chr5_75360714_T_C	IDL_PL_chr5:74360714-76360714	0.98835	0.982276	QTD000005	5:75354697:75355365:clu_9027_-	L1	chr5_75355259_A_G	chr5_75360714_T_C	QTS000001	Alasoo_2018	macrophage_naive	CL_0000235	macrophage	naive	84	leafcutter	29379200	bulk	ENSG00000113161	HMGCR
Aragam_2022_chr5:74360714-76360714	chr5_75360714_T_C	IDL_L_chr5:74360714-76360714	0.98835	0.982276	QTD000005	5:75354697:75355365:clu_9027_-	L1	chr5_75355259_A_G	chr5_75360714_T_C	QTS000001	Alasoo_2018	macrophage_naive	CL_0000235	macrophage	naive	84	leafcutter	29379200	bulk	ENSG00000113161	HMGCR
Aragam_2022_chr5:74360714-76360714	chr5_75360714_T_C	M_LDL_TG_chr5:74360714-76360714	0.986677	0.980194	QTD000005	5:75354697:75355365:clu_9027_-	L1	chr5_75355259_A_G	chr5_75360714_T_C	QTS000001	Alasoo_2018	macrophage_naive	CL_0000235	macrophage	naive	84	leafcutter	29379200	bulk	ENSG00000113161	HMGCR
Aragam_2022_chr5:74360714-76360714	chr5_75360714_T_C	XL_VLDL_TG_chr5:74360714-76360714	0.984091	0.977237	QTD000005	5:75354697:75355365:clu_9027_-	L1	chr5_75355259_A_G	chr5_75360714_T_C	QTS000001	Alasoo_2018	macrophage_naive	CL_0000235	macrophage	naive	84	leafcutter	29379200	bulk	ENSG00000113161	HMGCR
Aragam_2022_chr5:74360714-76360714	chr5_75360714_T_C	M_LDL_P_chr5:74360714-76360714	0.98832	0.982276	QTD000005	5:75354697:75355365:clu_9027_-	L1	chr5_75355259_A_G	chr5_75360714_T_C	QTS000001	Alasoo_2018	macrophage_naive	CL_0000235	macrophage	naive	84	leafcutter	29379200	bulk	ENSG00000113161	HMGCR
Aragam_2022_chr5:74360714-76360714	chr5_75360714_T_C	M_LDL_PL_chr5:74360714-76360714	0.98832	0.982276	QTD000005	5:75354697:75355365:clu_9027_-	L1	chr5_75355259_A_G	chr5_75360714_T_C	QTS000001	Alasoo_2018	macrophage_naive	CL_0000235	macrophage	naive	84	leafcutter	29379200	bulk	ENSG00000113161	HMGCR
Aragam_2022_chr5:74360714-76360714	chr5_75360714_T_C	IDL_P_chr5:74360714-76360714	0.98835	0.982276	QTD000005	5:75354697:75355365:clu_9027_-	L1	chr5_75355259_A_G	chr5_75360714_T_C	QTS000001	Alasoo_2018	macrophage_naive	CL_0000235	macrophage	naive	84	leafcutter	29379200	bulk	ENSG00000113161	HMGCR
Aragam_2022_chr5:74360714-76360714	chr5_75360714_T_C	VLDL_C_chr5:74360714-76360714	0.98832	0.982306	QTD000005	5:75354697:75355365:clu_9027_-	L1	chr5_75355259_A_G	chr5_75360714_T_C	QTS000001	Alasoo_2018	macrophage_naive	CL_0000235	macrophage	naive	84	leafcutter	29379200	bulk	ENSG00000113161	HMGCR
Aragam_2022_chr5:74360714-76360714	chr5_75360714_T_C	IDL_FC_chr5:74360714-76360714	0.98835	0.982276	QTD000005	5:75354697:75355365:clu_9027_-	L1	chr5_75355259_A_G	chr5_75360714_T_C	QTS000001	Alasoo_2018	macrophage_naive	CL_0000235	macrophage	naive	84	leafcutter	29379200	bulk	ENSG00000113161	HMGCR
Aragam_2022_chr5:74360714-76360714	chr5_75360714_T_C	L_LDL_L_chr5:74360714-76360714	0.98835	0.982276	QTD000005	5:75354697:75355365:clu_9027_-	L1	chr5_75355259_A_G	chr5_75360714_T_C	QTS000001	Alasoo_2018	macrophage_naive	CL_0000235	macrophage	naive	84	leafcutter	29379200	bulk	ENSG00000113161	HMGCR
Aragam_2022_chr5:74360714-76360714	chr5_75360714_T_C	IDL_C_chr5:74360714-76360714	0.988289	0.982336	QTD000005	5:75354697:75355365:clu_9027_-	L1	chr5_75355259_A_G	chr5_75360714_T_C	QTS000001	Alasoo_2018	macrophage_naive	CL_0000235	macrophage	naive	84	leafcutter	29379200	bulk	ENSG00000113161	HMGCR
Aragam_2022_chr5:74360714-76360714	chr5_75360714_T_C	XXL_VLDL_C_chr5:74360714-76360714	0.987242	0.98113	QTD000005	5:75354697:75355365:clu_9027_-	L1	chr5_75355259_A_G	chr5_75360714_T_C	QTS000001	Alasoo_2018	macrophage_naive	CL_0000235	macrophage	naive	84	leafcutter	29379200	bulk	ENSG00000113161	HMGCR
Aragam_2022_chr5:74360714-76360714	chr5_75360714_T_C	IDL_CE_chr5:74360714-76360714	0.988289	0.982336	QTD000005	5:75354697:75355365:clu_9027_-	L1	chr5_75355259_A_G	chr5_75360714_T_C	QTS000001	Alasoo_2018	macrophage_naive	CL_0000235	macrophage	naive	84	leafcutter	29379200	bulk	ENSG00000113161	HMGCR
Aragam_2022_chr5:74360714-76360714	chr5_75360714_T_C	S_HDL_FC_pct_chr5:74360714-76360714	0.988139	0.982396	QTD000005	5:75354697:75355365:clu_9027_-	L1	chr5_75355259_A_G	chr5_75360714_T_C	QTS000001	Alasoo_2018	macrophage_naive	CL_0000235	macrophage	naive	84	leafcutter	29379200	bulk	ENSG00000113161	HMGCR
Aragam_2022_chr5:74360714-76360714	chr5_75360714_T_C	L_VLDL_CE_chr5:74360714-76360714	0.988335	0.982306	QTD000005	5:75354697:75355365:clu_9027_-	L1	chr5_75355259_A_G	chr5_75360714_T_C	QTS000001	Alasoo_2018	macrophage_naive	CL_0000235	macrophage	naive	84	leafcutter	29379200	bulk	ENSG00000113161	HMGCR
Aragam_2022_chr5:74360714-76360714	chr5_75360714_T_C	S_HDL_PL_pct_chr5:74360714-76360714	0.986602	0.980105	QTD000005	5:75354697:75355365:clu_9027_-	L1	chr5_75355259_A_G	chr5_75360714_T_C	QTS000001	Alasoo_2018	macrophage_naive	CL_0000235	macrophage	naive	84	leafcutter	29379200	bulk	ENSG00000113161	HMGCR
Aragam_2022_chr5:74360714-76360714	chr5_75360714_T_C	S_LDL_C_chr5:74360714-76360714	0.98835	0.982276	QTD000005	5:75354697:75355365:clu_9027_-	L1	chr5_75355259_A_G	chr5_75360714_T_C	QTS000001	Alasoo_2018	macrophage_naive	CL_0000235	macrophage	naive	84	leafcutter	29379200	bulk	ENSG00000113161	HMGCR
Aragam_2022_chr5:74360714-76360714	chr5_75360714_T_C	S_LDL_CE_chr5:74360714-76360714	0.98835	0.982276	QTD000005	5:75354697:75355365:clu_9027_-	L1	chr5_75355259_A_G	chr5_75360714_T_C	QTS000001	Alasoo_2018	macrophage_naive	CL_0000235	macrophage	naive	84	leafcutter	29379200	bulk	ENSG00000113161	HMGCR
Aragam_2022_chr5:74360714-76360714	chr5_75360714_T_C	LDL_L_chr5:74360714-76360714	0.98835	0.982276	QTD000005	5:75354697:75355365:clu_9027_-	L1	chr5_75355259_A_G	chr5_75360714_T_C	QTS000001	Alasoo_2018	macrophage_naive	CL_0000235	macrophage	naive	84	leafcutter	29379200	bulk	ENSG00000113161	HMGCR
Aragam_2022_chr5:74360714-76360714	chr5_75360714_T_C	L_VLDL_C_chr5:74360714-76360714	0.988335	0.982306	QTD000005	5:75354697:75355365:clu_9027_-	L1	chr5_75355259_A_G	chr5_75360714_T_C	QTS000001	Alasoo_2018	macrophage_naive	CL_0000235	macrophage	naive	84	leafcutter	29379200	bulk	ENSG00000113161	HMGCR
Aragam_2022_chr5:74360714-76360714	chr5_75360714_T_C	XS_VLDL_C_chr5:74360714-76360714	0.98835	0.982276	QTD000005	5:75354697:75355365:clu_9027_-	L1	chr5_75355259_A_G	chr5_75360714_T_C	QTS000001	Alasoo_2018	macrophage_naive	CL_0000235	macrophage	naive	84	leafcutter	29379200	bulk	ENSG00000113161	HMGCR
Aragam_2022_chr5:74360714-76360714	chr5_75360714_T_C	L_HDL_FC_pct_chr5:74360714-76360714	0.987807	0.982545	QTD000005	5:75354697:75355365:clu_9027_-	L1	chr5_75355259_A_G	chr5_75360714_T_C	QTS000001	Alasoo_2018	macrophage_naive	CL_0000235	macrophage	naive	84	leafcutter	29379200	bulk	ENSG00000113161	HMGCR
Aragam_2022_chr5:74360714-76360714	chr5_75360714_T_C	M_VLDL_CE_chr5:74360714-76360714	0.98835	0.982276	QTD000005	5:75354697:75355365:clu_9027_-	L1	chr5_75355259_A_G	chr5_75360714_T_C	QTS000001	Alasoo_2018	macrophage_naive	CL_0000235	macrophage	naive	84	leafcutter	29379200	bulk	ENSG00000113161	HMGCR
Aragam_2022_chr5:74360714-76360714	chr5_75360714_T_C	L_LDL_PL_chr5:74360714-76360714	0.98835	0.982276	QTD000005	5:75354697:75355365:clu_9027_-	L1	chr5_75355259_A_G	chr5_75360714_T_C	QTS000001	Alasoo_2018	macrophage_naive	CL_0000235	macrophage	naive	84	leafcutter	29379200	bulk	ENSG00000113161	HMGCR
Aragam_2022_chr5:74360714-76360714	chr5_75360714_T_C	M_HDL_CE_chr5:74360714-76360714	0.947355	0.927081	QTD000005	5:75354697:75355365:clu_9027_-	L1	chr5_75355259_A_G	chr5_75360714_T_C	QTS000001	Alasoo_2018	macrophage_naive	CL_0000235	macrophage	naive	84	leafcutter	29379200	bulk	ENSG00000113161	HMGCR
Aragam_2022_chr5:74360714-76360714	chr5_75360714_T_C	M_VLDL_C_chr5:74360714-76360714	0.98835	0.982276	QTD000005	5:75354697:75355365:clu_9027_-	L1	chr5_75355259_A_G	chr5_75360714_T_C	QTS000001	Alasoo_2018	macrophage_naive	CL_0000235	macrophage	naive	84	leafcutter	29379200	bulk	ENSG00000113161	HMGCR
Aragam_2022_chr5:74360714-76360714	chr5_75360714_T_C	XS_VLDL_FC_pct_chr5:74360714-76360714	0.98832	0.982306	QTD000005	5:75354697:75355365:clu_9027_-	L1	chr5_75355259_A_G	chr5_75360714_T_C	QTS000001	Alasoo_2018	macrophage_naive	CL_0000235	macrophage	naive	84	leafcutter	29379200	bulk	ENSG00000113161	HMGCR
Aragam_2022_chr5:74360714-76360714	chr5_75360714_T_C	LDL_P_chr5:74360714-76360714	0.98835	0.982276	QTD000005	5:75354697:75355365:clu_9027_-	L1	chr5_75355259_A_G	chr5_75360714_T_C	QTS000001	Alasoo_2018	macrophage_naive	CL_0000235	macrophage	naive	84	leafcutter	29379200	bulk	ENSG00000113161	HMGCR
Aragam_2022_chr5:74360714-76360714	chr5_75360714_T_C	VLDL_PL_chr5:74360714-76360714	0.98832	0.982306	QTD000005	5:75354697:75355365:clu_9027_-	L1	chr5_75355259_A_G	chr5_75360714_T_C	QTS000001	Alasoo_2018	macrophage_naive	CL_0000235	macrophage	naive	84	leafcutter	29379200	bulk	ENSG00000113161	HMGCR
Aragam_2022_chr5:74360714-76360714	chr5_75360714_T_C	L_LDL_P_chr5:74360714-76360714	0.98835	0.982276	QTD000005	5:75354697:75355365:clu_9027_-	L1	chr5_75355259_A_G	chr5_75360714_T_C	QTS000001	Alasoo_2018	macrophage_naive	CL_0000235	macrophage	naive	84	leafcutter	29379200	bulk	ENSG00000113161	HMGCR
Aragam_2022_chr5:74360714-76360714	chr5_75360714_T_C	VLDL_P_chr5:74360714-76360714	0.98832	0.982306	QTD000005	5:75354697:75355365:clu_9027_-	L1	chr5_75355259_A_G	chr5_75360714_T_C	QTS000001	Alasoo_2018	macrophage_naive	CL_0000235	macrophage	naive	84	leafcutter	29379200	bulk	ENSG00000113161	HMGCR
Aragam_2022_chr5:74360714-76360714	chr5_75360714_T_C	PUFA_chr5:74360714-76360714	0.987807	0.981826	QTD000005	5:75354697:75355365:clu_9027_-	L1	chr5_75355259_A_G	chr5_75360714_T_C	QTS000001	Alasoo_2018	macrophage_naive	CL_0000235	macrophage	naive	84	leafcutter	29379200	bulk	ENSG00000113161	HMGCR
Aragam_2022_chr5:74360714-76360714	chr5_75360714_T_C	VLDL_CE_chr5:74360714-76360714	0.98835	0.982276	QTD000005	5:75354697:75355365:clu_9027_-	L1	chr5_75355259_A_G	chr5_75360714_T_C	QTS000001	Alasoo_2018	macrophage_naive	CL_0000235	macrophage	naive	84	leafcutter	29379200	bulk	ENSG00000113161	HMGCR
Aragam_2022_chr5:74360714-76360714	chr5_75360714_T_C	Remnant_C_chr5:74360714-76360714	0.98835	0.982276	QTD000005	5:75354697:75355365:clu_9027_-	L1	chr5_75355259_A_G	chr5_75360714_T_C	QTS000001	Alasoo_2018	macrophage_naive	CL_0000235	macrophage	naive	84	leafcutter	29379200	bulk	ENSG00000113161	HMGCR
Aragam_2022_chr5:74360714-76360714	chr5_75360714_T_C	VLDL_FC_chr5:74360714-76360714	0.98832	0.982306	QTD000005	5:75354697:75355365:clu_9027_-	L1	chr5_75355259_A_G	chr5_75360714_T_C	QTS000001	Alasoo_2018	macrophage_naive	CL_0000235	macrophage	naive	84	leafcutter	29379200	bulk	ENSG00000113161	HMGCR
Aragam_2022_chr5:74360714-76360714	chr5_75360714_T_C	LA_chr5:74360714-76360714	0.98832	0.982306	QTD000005	5:75354697:75355365:clu_9027_-	L1	chr5_75355259_A_G	chr5_75360714_T_C	QTS000001	Alasoo_2018	macrophage_naive	CL_0000235	macrophage	naive	84	leafcutter	29379200	bulk	ENSG00000113161	HMGCR
Aragam_2022_chr5:74360714-76360714	chr5_75360714_T_C	IDL_TG_chr5:74360714-76360714	0.976008	0.966494	QTD000005	5:75354697:75355365:clu_9027_-	L1	chr5_75355259_A_G	chr5_75360714_T_C	QTS000001	Alasoo_2018	macrophage_naive	CL_0000235	macrophage	naive	84	leafcutter	29379200	bulk	ENSG00000113161	HMGCR
Aragam_2022_chr5:74360714-76360714	chr5_75360714_T_C	XS_VLDL_PL_chr5:74360714-76360714	0.98832	0.982306	QTD000005	5:75354697:75355365:clu_9027_-	L1	chr5_75355259_A_G	chr5_75360714_T_C	QTS000001	Alasoo_2018	macrophage_naive	CL_0000235	macrophage	naive	84	leafcutter	29379200	bulk	ENSG00000113161	HMGCR
Aragam_2022_chr5:74360714-76360714	chr5_75360714_T_C	LDL_FC_chr5:74360714-76360714	0.98835	0.982276	QTD000005	5:75354697:75355365:clu_9027_-	L1	chr5_75355259_A_G	chr5_75360714_T_C	QTS000001	Alasoo_2018	macrophage_naive	CL_0000235	macrophage	naive	84	leafcutter	29379200	bulk	ENSG00000113161	HMGCR
Aragam_2022_chr5:74360714-76360714	chr5_75360714_T_C	LDL_C_chr5:74360714-76360714	0.98835	0.982276	QTD000005	5:75354697:75355365:clu_9027_-	L1	chr5_75355259_A_G	chr5_75360714_T_C	QTS000001	Alasoo_2018	macrophage_naive	CL_0000235	macrophage	naive	84	leafcutter	29379200	bulk	ENSG00000113161	HMGCR
Aragam_2022_chr5:74360714-76360714	chr5_75360714_T_C	VLDL_L_chr5:74360714-76360714	0.988335	0.982306	QTD000005	5:75354697:75355365:clu_9027_-	L1	chr5_75355259_A_G	chr5_75360714_T_C	QTS000001	Alasoo_2018	macrophage_naive	CL_0000235	macrophage	naive	84	leafcutter	29379200	bulk	ENSG00000113161	HMGCR
Aragam_2022_chr5:74360714-76360714	chr5_75360714_T_C	XS_VLDL_P_chr5:74360714-76360714	0.98832	0.982306	QTD000005	5:75354697:75355365:clu_9027_-	L1	chr5_75355259_A_G	chr5_75360714_T_C	QTS000001	Alasoo_2018	macrophage_naive	CL_0000235	macrophage	naive	84	leafcutter	29379200	bulk	ENSG00000113161	HMGCR
Aragam_2022_chr5:74360714-76360714	chr5_75360714_T_C	MUFA_chr5:74360714-76360714	0.988033	0.981976	QTD000005	5:75354697:75355365:clu_9027_-	L1	chr5_75355259_A_G	chr5_75360714_T_C	QTS000001	Alasoo_2018	macrophage_naive	CL_0000235	macrophage	naive	84	leafcutter	29379200	bulk	ENSG00000113161	HMGCR
Aragam_2022_chr5:74360714-76360714	chr5_75360714_T_C	SFA_chr5:74360714-76360714	0.987867	0.98265	QTD000005	5:75354697:75355365:clu_9027_-	L1	chr5_75355259_A_G	chr5_75360714_T_C	QTS000001	Alasoo_2018	macrophage_naive	CL_0000235	macrophage	naive	84	leafcutter	29379200	bulk	ENSG00000113161	HMGCR
Aragam_2022_chr5:74360714-76360714	chr5_75360714_T_C	XS_VLDL_FC_chr5:74360714-76360714	0.98832	0.982276	QTD000005	5:75354697:75355365:clu_9027_-	L1	chr5_75355259_A_G	chr5_75360714_T_C	QTS000001	Alasoo_2018	macrophage_naive	CL_0000235	macrophage	naive	84	leafcutter	29379200	bulk	ENSG00000113161	HMGCR
Aragam_2022_chr5:74360714-76360714	chr5_75360714_T_C	Omega_6_chr5:74360714-76360714	0.988289	0.982306	QTD000005	5:75354697:75355365:clu_9027_-	L1	chr5_75355259_A_G	chr5_75360714_T_C	QTS000001	Alasoo_2018	macrophage_naive	CL_0000235	macrophage	naive	84	leafcutter	29379200	bulk	ENSG00000113161	HMGCR
Aragam_2022_chr5:74360714-76360714	chr5_75360714_T_C	Omega_6_by_Omega_3_chr5:74360714-76360714	0.977912	0.976835	QTD000005	5:75354697:75355365:clu_9027_-	L1	chr5_75355259_A_G	chr5_75360714_T_C	QTS000001	Alasoo_2018	macrophage_naive	CL_0000235	macrophage	naive	84	leafcutter	29379200	bulk	ENSG00000113161	HMGCR
Aragam_2022_chr5:74360714-76360714	chr5_75360714_T_C	Omega_6_by_Omega_3_chr5:74360714-76360714	0.977912	0.909615	QTD000060	5:75354697:75355365:clu_11867_-	L1	chr5_75355259_A_G	chr5_75360714_T_C	QTS000006	CAP	LCL_naive	EFO_0005292	LCL	naive	148	leafcutter	32787775	bulk	ENSG00000113161	HMGCR
Aragam_2022_chr5:74360714-76360714	chr5_75360714_T_C	Omega_6_by_Omega_3_chr5:74360714-76360714	0.977912	0.907507	QTD000114	5:75354697:75355365:clu_24161_+	L1	chr5_75355259_A_G	chr5_75360714_T_C	QTS000013	GEUVADIS	LCL	EFO_0005292	LCL	naive	445	leafcutter	24037378	bulk	ENSG00000113161	HMGCR
Aragam_2022_chr5:74360714-76360714	chr5_75360714_T_C	Omega_6_by_Omega_3_chr5:74360714-76360714	0.977912	0.908259	QTD000423	5:75354697:75355365:clu_29311_+	L1	chr5_75355259_A_G	chr5_75360714_T_C	QTS000024	Quach_2016	monocyte_Pam3CSK4	CL_0002057	monocyte	Pam3CSK4_6h	196	leafcutter	27768888	bulk	ENSG00000113161	HMGCR
Aragam_2022_chr5:74360714-76360714	chr5_75360714_T_C	Omega_6_by_Omega_3_chr5:74360714-76360714	0.977912	0.868417	QTD000418	5:75354697:75355365:clu_29311_+	L1	chr5_75355259_A_G	chr5_75360714_T_C	QTS000024	Quach_2016	monocyte_LPS	CL_0002057	monocyte	LPS_6h	184	leafcutter	27768888	bulk	ENSG00000113161	HMGCR
Aragam_2022_chr5:74360714-76360714	chr5_75360714_T_C	Omega_6_by_Omega_3_chr5:74360714-76360714	0.977912	0.909944	QTD000245	5:75354697:75355365:clu_37758_+	L1	chr5_75355259_A_G	chr5_75360714_T_C	QTS000015	GTEx	esophagus_mucosa	UBERON_0006920	esophagus (mucosa)	naive	493	leafcutter	32913098	bulk	ENSG00000113161	HMGCR
Aragam_2022_chr5:74360714-76360714	chr5_75360714_T_C	LDL_PL_chr5:74360714-76360714	0.98835	0.982276	QTD000005	5:75354697:75355365:clu_9027_-	L1	chr5_75355259_A_G	chr5_75360714_T_C	QTS000001	Alasoo_2018	macrophage_naive	CL_0000235	macrophage	naive	84	leafcutter	29379200	bulk	ENSG00000113161	HMGCR
Aragam_2022_chr5:74360714-76360714	chr5_75360714_T_C	LDL_TG_chr5:74360714-76360714	0.987302	0.980995	QTD000005	5:75354697:75355365:clu_9027_-	L1	chr5_75355259_A_G	chr5_75360714_T_C	QTS000001	Alasoo_2018	macrophage_naive	CL_0000235	macrophage	naive	84	leafcutter	29379200	bulk	ENSG00000113161	HMGCR
Aragam_2022_chr5:74360714-76360714	chr5_75360714_T_C	VLDL_TG_chr5:74360714-76360714	0.987641	0.981474	QTD000005	5:75354697:75355365:clu_9027_-	L1	chr5_75355259_A_G	chr5_75360714_T_C	QTS000001	Alasoo_2018	macrophage_naive	CL_0000235	macrophage	naive	84	leafcutter	29379200	bulk	ENSG00000113161	HMGCR
Aragam_2022_chr5:74360714-76360714	chr5_75360714_T_C	S_VLDL_L_chr5:74360714-76360714	0.988335	0.982306	QTD000005	5:75354697:75355365:clu_9027_-	L1	chr5_75355259_A_G	chr5_75360714_T_C	QTS000001	Alasoo_2018	macrophage_naive	CL_0000235	macrophage	naive	84	leafcutter	29379200	bulk	ENSG00000113161	HMGCR
Aragam_2022_chr5:74360714-76360714	chr5_75360714_T_C	L_VLDL_P_chr5:74360714-76360714	0.98832	0.982291	QTD000005	5:75354697:75355365:clu_9027_-	L1	chr5_75355259_A_G	chr5_75360714_T_C	QTS000001	Alasoo_2018	macrophage_naive	CL_0000235	macrophage	naive	84	leafcutter	29379200	bulk	ENSG00000113161	HMGCR
Aragam_2022_chr5:74360714-76360714	chr5_75360714_T_C	L_VLDL_PL_chr5:74360714-76360714	0.988312	0.982276	QTD000005	5:75354697:75355365:clu_9027_-	L1	chr5_75355259_A_G	chr5_75360714_T_C	QTS000001	Alasoo_2018	macrophage_naive	CL_0000235	macrophage	naive	84	leafcutter	29379200	bulk	ENSG00000113161	HMGCR
Aragam_2022_chr5:74360714-76360714	chr5_75360714_T_C	L_LDL_CE_pct_chr5:74360714-76360714	0.956014	0.981377	QTD000005	5:75354697:75355365:clu_9027_-	L1	chr5_75355259_A_G	chr5_75360714_T_C	QTS000001	Alasoo_2018	macrophage_naive	CL_0000235	macrophage	naive	84	leafcutter	29379200	bulk	ENSG00000113161	HMGCR
Aragam_2022_chr5:74360714-76360714	chr5_75360714_T_C	L_LDL_CE_pct_chr5:74360714-76360714	0.956014	0.979507	QTD000060	5:75354697:75355365:clu_11867_-	L1	chr5_75355259_A_G	chr5_75360714_T_C	QTS000006	CAP	LCL_naive	EFO_0005292	LCL	naive	148	leafcutter	32787775	bulk	ENSG00000113161	HMGCR
Aragam_2022_chr5:74360714-76360714	chr5_75360714_T_C	L_LDL_CE_pct_chr5:74360714-76360714	0.956014	0.930326	QTD000065	5:75354697:75355365:clu_11867_-	L1	chr5_75355259_A_G	chr5_75360714_T_C	QTS000006	CAP	LCL_statin	EFO_0005292	LCL	statin	148	leafcutter	32787775	bulk	ENSG00000113161	HMGCR
Aragam_2022_chr5:74360714-76360714	chr5_75360714_T_C	L_LDL_CE_pct_chr5:74360714-76360714	0.956014	0.978782	QTD000114	5:75354697:75355365:clu_24161_+	L1	chr5_75355259_A_G	chr5_75360714_T_C	QTS000013	GEUVADIS	LCL	EFO_0005292	LCL	naive	445	leafcutter	24037378	bulk	ENSG00000113161	HMGCR
Aragam_2022_chr5:74360714-76360714	chr5_75360714_T_C	L_LDL_CE_pct_chr5:74360714-76360714	0.956014	0.979051	QTD000423	5:75354697:75355365:clu_29311_+	L1	chr5_75355259_A_G	chr5_75360714_T_C	QTS000024	Quach_2016	monocyte_Pam3CSK4	CL_0002057	monocyte	Pam3CSK4_6h	196	leafcutter	27768888	bulk	ENSG00000113161	HMGCR
Aragam_2022_chr5:74360714-76360714	chr5_75360714_T_C	L_LDL_CE_pct_chr5:74360714-76360714	0.956014	0.965477	QTD000418	5:75354697:75355365:clu_29311_+	L1	chr5_75355259_A_G	chr5_75360714_T_C	QTS000024	Quach_2016	monocyte_LPS	CL_0002057	monocyte	LPS_6h	184	leafcutter	27768888	bulk	ENSG00000113161	HMGCR
Aragam_2022_chr5:74360714-76360714	chr5_75360714_T_C	L_LDL_CE_pct_chr5:74360714-76360714	0.956014	0.978999	QTD000245	5:75354697:75355365:clu_37758_+	L1	chr5_75355259_A_G	chr5_75360714_T_C	QTS000015	GTEx	esophagus_mucosa	UBERON_0006920	esophagus (mucosa)	naive	493	leafcutter	32913098	bulk	ENSG00000113161	HMGCR
Aragam_2022_chr5:74360714-76360714	chr5_75360714_T_C	L_LDL_CE_chr5:74360714-76360714	0.98835	0.982276	QTD000005	5:75354697:75355365:clu_9027_-	L1	chr5_75355259_A_G	chr5_75360714_T_C	QTS000001	Alasoo_2018	macrophage_naive	CL_0000235	macrophage	naive	84	leafcutter	29379200	bulk	ENSG00000113161	HMGCR
Aragam_2022_chr5:74360714-76360714	chr5_75360714_T_C	L_LDL_FC_chr5:74360714-76360714	0.98835	0.982276	QTD000005	5:75354697:75355365:clu_9027_-	L1	chr5_75355259_A_G	chr5_75360714_T_C	QTS000001	Alasoo_2018	macrophage_naive	CL_0000235	macrophage	naive	84	leafcutter	29379200	bulk	ENSG00000113161	HMGCR
Aragam_2022_chr5:74360714-76360714	chr5_75360714_T_C	M_HDL_L_chr5:74360714-76360714	0.949826	0.934167	QTD000005	5:75354697:75355365:clu_9027_-	L1	chr5_75355259_A_G	chr5_75360714_T_C	QTS000001	Alasoo_2018	macrophage_naive	CL_0000235	macrophage	naive	84	leafcutter	29379200	bulk	ENSG00000113161	HMGCR
Aragam_2022_chr5:74360714-76360714	chr5_75360714_T_C	M_HDL_PL_chr5:74360714-76360714	0.971343	0.961118	QTD000005	5:75354697:75355365:clu_9027_-	L1	chr5_75355259_A_G	chr5_75360714_T_C	QTS000001	Alasoo_2018	macrophage_naive	CL_0000235	macrophage	naive	84	leafcutter	29379200	bulk	ENSG00000113161	HMGCR
Aragam_2022_chr5:74360714-76360714	chr5_75360714_T_C	M_VLDL_FC_chr5:74360714-76360714	0.98835	0.982276	QTD000005	5:75354697:75355365:clu_9027_-	L1	chr5_75355259_A_G	chr5_75360714_T_C	QTS000001	Alasoo_2018	macrophage_naive	CL_0000235	macrophage	naive	84	leafcutter	29379200	bulk	ENSG00000113161	HMGCR
Aragam_2022_chr5:74360714-76360714	chr5_75360714_T_C	ApoB_by_ApoA1_chr5:74360714-76360714	0.98832	0.982276	QTD000005	5:75354697:75355365:clu_9027_-	L1	chr5_75355259_A_G	chr5_75360714_T_C	QTS000001	Alasoo_2018	macrophage_naive	CL_0000235	macrophage	naive	84	leafcutter	29379200	bulk	ENSG00000113161	HMGCR
Aragam_2022_chr5:74360714-76360714	chr5_75360714_T_C	ApoB_chr5:74360714-76360714	0.98835	0.982276	QTD000005	5:75354697:75355365:clu_9027_-	L1	chr5_75355259_A_G	chr5_75360714_T_C	QTS000001	Alasoo_2018	macrophage_naive	CL_0000235	macrophage	naive	84	leafcutter	29379200	bulk	ENSG00000113161	HMGCR
Aragam_2022_chr5:74360714-76360714	chr5_75360714_T_C	XS_VLDL_CE_chr5:74360714-76360714	0.98835	0.982276	QTD000005	5:75354697:75355365:clu_9027_-	L1	chr5_75355259_A_G	chr5_75360714_T_C	QTS000001	Alasoo_2018	macrophage_naive	CL_0000235	macrophage	naive	84	leafcutter	29379200	bulk	ENSG00000113161	HMGCR
Aragam_2022_chr5:74360714-76360714	chr5_75360714_T_C	M_VLDL_L_chr5:74360714-76360714	0.98832	0.982306	QTD000005	5:75354697:75355365:clu_9027_-	L1	chr5_75355259_A_G	chr5_75360714_T_C	QTS000001	Alasoo_2018	macrophage_naive	CL_0000235	macrophage	naive	84	leafcutter	29379200	bulk	ENSG00000113161	HMGCR
Aragam_2022_chr5:74360714-76360714	chr5_75360714_T_C	S_VLDL_PL_chr5:74360714-76360714	0.98832	0.982306	QTD000005	5:75354697:75355365:clu_9027_-	L1	chr5_75355259_A_G	chr5_75360714_T_C	QTS000001	Alasoo_2018	macrophage_naive	CL_0000235	macrophage	naive	84	leafcutter	29379200	bulk	ENSG00000113161	HMGCR
Aragam_2022_chr5:74360714-76360714	chr5_75360714_T_C	S_VLDL_P_chr5:74360714-76360714	0.988335	0.982306	QTD000005	5:75354697:75355365:clu_9027_-	L1	chr5_75355259_A_G	chr5_75360714_T_C	QTS000001	Alasoo_2018	macrophage_naive	CL_0000235	macrophage	naive	84	leafcutter	29379200	bulk	ENSG00000113161	HMGCR
Aragam_2022_chr5:74360714-76360714	chr5_75360714_T_C	Clinical_LDL_C_chr5:74360714-76360714	0.98835	0.982276	QTD000005	5:75354697:75355365:clu_9027_-	L1	chr5_75355259_A_G	chr5_75360714_T_C	QTS000001	Alasoo_2018	macrophage_naive	CL_0000235	macrophage	naive	84	leafcutter	29379200	bulk	ENSG00000113161	HMGCR
Aragam_2022_chr5:74360714-76360714	chr5_75360714_T_C	VLDL_size_chr5:74360714-76360714	0.942605	0.925353	QTD000005	5:75354697:75355365:clu_9027_-	L1	chr5_75355259_A_G	chr5_75360714_T_C	QTS000001	Alasoo_2018	macrophage_naive	CL_0000235	macrophage	naive	84	leafcutter	29379200	bulk	ENSG00000113161	HMGCR
Aragam_2022_chr5:74360714-76360714	chr5_75360714_T_C	M_VLDL_P_chr5:74360714-76360714	0.98832	0.982306	QTD000005	5:75354697:75355365:clu_9027_-	L1	chr5_75355259_A_G	chr5_75360714_T_C	QTS000001	Alasoo_2018	macrophage_naive	CL_0000235	macrophage	naive	84	leafcutter	29379200	bulk	ENSG00000113161	HMGCR
Aragam_2022_chr5:74360714-76360714	chr5_75360714_T_C	M_VLDL_FC_pct_chr5:74360714-76360714	0.975495	0.988681	QTD000005	5:75354697:75355365:clu_9027_-	L1	chr5_75355259_A_G	chr5_75360714_T_C	QTS000001	Alasoo_2018	macrophage_naive	CL_0000235	macrophage	naive	84	leafcutter	29379200	bulk	ENSG00000113161	HMGCR
Aragam_2022_chr5:74360714-76360714	chr5_75360714_T_C	M_VLDL_FC_pct_chr5:74360714-76360714	0.975495	0.984076	QTD000060	5:75354697:75355365:clu_11867_-	L1	chr5_75355259_A_G	chr5_75360714_T_C	QTS000006	CAP	LCL_naive	EFO_0005292	LCL	naive	148	leafcutter	32787775	bulk	ENSG00000113161	HMGCR
Aragam_2022_chr5:74360714-76360714	chr5_75360714_T_C	M_VLDL_FC_pct_chr5:74360714-76360714	0.975495	0.939126	QTD000065	5:75354697:75355365:clu_11867_-	L1	chr5_75355259_A_G	chr5_75360714_T_C	QTS000006	CAP	LCL_statin	EFO_0005292	LCL	statin	148	leafcutter	32787775	bulk	ENSG00000113161	HMGCR
Aragam_2022_chr5:74360714-76360714	chr5_75360714_T_C	M_VLDL_FC_pct_chr5:74360714-76360714	0.975495	0.983445	QTD000114	5:75354697:75355365:clu_24161_+	L1	chr5_75355259_A_G	chr5_75360714_T_C	QTS000013	GEUVADIS	LCL	EFO_0005292	LCL	naive	445	leafcutter	24037378	bulk	ENSG00000113161	HMGCR
Aragam_2022_chr5:74360714-76360714	chr5_75360714_T_C	M_VLDL_FC_pct_chr5:74360714-76360714	0.975495	0.983686	QTD000423	5:75354697:75355365:clu_29311_+	L1	chr5_75355259_A_G	chr5_75360714_T_C	QTS000024	Quach_2016	monocyte_Pam3CSK4	CL_0002057	monocyte	Pam3CSK4_6h	196	leafcutter	27768888	bulk	ENSG00000113161	HMGCR
Aragam_2022_chr5:74360714-76360714	chr5_75360714_T_C	M_VLDL_FC_pct_chr5:74360714-76360714	0.975495	0.97184	QTD000418	5:75354697:75355365:clu_29311_+	L1	chr5_75355259_A_G	chr5_75360714_T_C	QTS000024	Quach_2016	monocyte_LPS	CL_0002057	monocyte	LPS_6h	184	leafcutter	27768888	bulk	ENSG00000113161	HMGCR
Aragam_2022_chr5:74360714-76360714	chr5_75360714_T_C	M_VLDL_FC_pct_chr5:74360714-76360714	0.975495	0.983686	QTD000245	5:75354697:75355365:clu_37758_+	L1	chr5_75355259_A_G	chr5_75360714_T_C	QTS000015	GTEx	esophagus_mucosa	UBERON_0006920	esophagus (mucosa)	naive	493	leafcutter	32913098	bulk	ENSG00000113161	HMGCR
Aragam_2022_chr5:74360714-76360714	chr5_75360714_T_C	L_LDL_TG_chr5:74360714-76360714	0.985955	0.979268	QTD000005	5:75354697:75355365:clu_9027_-	L1	chr5_75355259_A_G	chr5_75360714_T_C	QTS000001	Alasoo_2018	macrophage_naive	CL_0000235	macrophage	naive	84	leafcutter	29379200	bulk	ENSG00000113161	HMGCR
Aragam_2022_chr5:74360714-76360714	chr5_75360714_T_C	M_VLDL_PL_chr5:74360714-76360714	0.98832	0.982306	QTD000005	5:75354697:75355365:clu_9027_-	L1	chr5_75355259_A_G	chr5_75360714_T_C	QTS000001	Alasoo_2018	macrophage_naive	CL_0000235	macrophage	naive	84	leafcutter	29379200	bulk	ENSG00000113161	HMGCR
Aragam_2022_chr5:74360714-76360714	chr5_75360714_T_C	M_VLDL_PL_pct_chr5:74360714-76360714	0.986903	0.983595	QTD000005	5:75354697:75355365:clu_9027_-	L1	chr5_75355259_A_G	chr5_75360714_T_C	QTS000001	Alasoo_2018	macrophage_naive	CL_0000235	macrophage	naive	84	leafcutter	29379200	bulk	ENSG00000113161	HMGCR
Aragam_2022_chr5:74360714-76360714	chr5_75360714_T_C	M_VLDL_PL_pct_chr5:74360714-76360714	0.986903	0.870779	QTD000060	5:75354697:75355365:clu_11867_-	L1	chr5_75355259_A_G	chr5_75360714_T_C	QTS000006	CAP	LCL_naive	EFO_0005292	LCL	naive	148	leafcutter	32787775	bulk	ENSG00000113161	HMGCR
Aragam_2022_chr5:74360714-76360714	chr5_75360714_T_C	M_VLDL_PL_pct_chr5:74360714-76360714	0.986903	0.868047	QTD000114	5:75354697:75355365:clu_24161_+	L1	chr5_75355259_A_G	chr5_75360714_T_C	QTS000013	GEUVADIS	LCL	EFO_0005292	LCL	naive	445	leafcutter	24037378	bulk	ENSG00000113161	HMGCR
Aragam_2022_chr5:74360714-76360714	chr5_75360714_T_C	M_VLDL_PL_pct_chr5:74360714-76360714	0.986903	0.868974	QTD000423	5:75354697:75355365:clu_29311_+	L1	chr5_75355259_A_G	chr5_75360714_T_C	QTS000024	Quach_2016	monocyte_Pam3CSK4	CL_0002057	monocyte	Pam3CSK4_6h	196	leafcutter	27768888	bulk	ENSG00000113161	HMGCR
Aragam_2022_chr5:74360714-76360714	chr5_75360714_T_C	M_VLDL_PL_pct_chr5:74360714-76360714	0.986903	0.816251	QTD000418	5:75354697:75355365:clu_29311_+	L1	chr5_75355259_A_G	chr5_75360714_T_C	QTS000024	Quach_2016	monocyte_LPS	CL_0002057	monocyte	LPS_6h	184	leafcutter	27768888	bulk	ENSG00000113161	HMGCR
Aragam_2022_chr5:74360714-76360714	chr5_75360714_T_C	M_VLDL_PL_pct_chr5:74360714-76360714	0.986903	0.874081	QTD000245	5:75354697:75355365:clu_37758_+	L1	chr5_75355259_A_G	chr5_75360714_T_C	QTS000015	GTEx	esophagus_mucosa	UBERON_0006920	esophagus (mucosa)	naive	493	leafcutter	32913098	bulk	ENSG00000113161	HMGCR
Aragam_2022_chr5:74360714-76360714	chr5_75360714_T_C	M_VLDL_TG_chr5:74360714-76360714	0.988274	0.982231	QTD000005	5:75354697:75355365:clu_9027_-	L1	chr5_75355259_A_G	chr5_75360714_T_C	QTS000001	Alasoo_2018	macrophage_naive	CL_0000235	macrophage	naive	84	leafcutter	29379200	bulk	ENSG00000113161	HMGCR
Aragam_2022_chr5:74360714-76360714	chr5_75360714_T_C	XL_HDL_TG_chr5:74360714-76360714	0.98786	0.981946	QTD000005	5:75354697:75355365:clu_9027_-	L1	chr5_75355259_A_G	chr5_75360714_T_C	QTS000001	Alasoo_2018	macrophage_naive	CL_0000235	macrophage	naive	84	leafcutter	29379200	bulk	ENSG00000113161	HMGCR
Aragam_2022_chr5:74360714-76360714	chr5_75360714_T_C	XL_VLDL_FC_chr5:74360714-76360714	0.988327	0.982306	QTD000005	5:75354697:75355365:clu_9027_-	L1	chr5_75355259_A_G	chr5_75360714_T_C	QTS000001	Alasoo_2018	macrophage_naive	CL_0000235	macrophage	naive	84	leafcutter	29379200	bulk	ENSG00000113161	HMGCR
Aragam_2022_chr5:74360714-76360714	chr5_75360714_T_C	Omega_3_pct_chr5:74360714-76360714	0.983164	0.978864	QTD000005	5:75354697:75355365:clu_9027_-	L1	chr5_75355259_A_G	chr5_75360714_T_C	QTS000001	Alasoo_2018	macrophage_naive	CL_0000235	macrophage	naive	84	leafcutter	29379200	bulk	ENSG00000113161	HMGCR
Aragam_2022_chr5:74360714-76360714	chr5_75360714_T_C	Omega_3_pct_chr5:74360714-76360714	0.983164	0.830713	QTD000060	5:75354697:75355365:clu_11867_-	L1	chr5_75355259_A_G	chr5_75360714_T_C	QTS000006	CAP	LCL_naive	EFO_0005292	LCL	naive	148	leafcutter	32787775	bulk	ENSG00000113161	HMGCR
Aragam_2022_chr5:74360714-76360714	chr5_75360714_T_C	Omega_3_pct_chr5:74360714-76360714	0.983164	0.827424	QTD000114	5:75354697:75355365:clu_24161_+	L1	chr5_75355259_A_G	chr5_75360714_T_C	QTS000013	GEUVADIS	LCL	EFO_0005292	LCL	naive	445	leafcutter	24037378	bulk	ENSG00000113161	HMGCR
Aragam_2022_chr5:74360714-76360714	chr5_75360714_T_C	Omega_3_pct_chr5:74360714-76360714	0.983164	0.828492	QTD000423	5:75354697:75355365:clu_29311_+	L1	chr5_75355259_A_G	chr5_75360714_T_C	QTS000024	Quach_2016	monocyte_Pam3CSK4	CL_0002057	monocyte	Pam3CSK4_6h	196	leafcutter	27768888	bulk	ENSG00000113161	HMGCR
Aragam_2022_chr5:74360714-76360714	chr5_75360714_T_C	Omega_3_pct_chr5:74360714-76360714	0.983164	0.835872	QTD000245	5:75354697:75355365:clu_37758_+	L1	chr5_75355259_A_G	chr5_75360714_T_C	QTS000015	GTEx	esophagus_mucosa	UBERON_0006920	esophagus (mucosa)	naive	493	leafcutter	32913098	bulk	ENSG00000113161	HMGCR

## Sheet: Table S5 LIPA locus coloc
gwas_signal	gwas_lead	metabolite_signal	met_gwas_PP4	met_eqtl_PP4	eqtl_dataset_id	molecular_trait_id	cs_index	metabolite_lead	eqtl_lead	eqtl_study_id	study_label	sample_group	tissue_id	tissue_label	condition_label	sample_size	quant_method	pmid	study_type	gene_id	gene_name
Aragam_2022_chr10:88247603-90247603	chr10_89247603_T_G	GlycA_chr10:88243047-90243047	0.933006	0.980793	QTD000609	ENSG00000107798	L1	chr10_89243047_C_T	chr10_89243047_C_T	QTS000038	OneK1K	CD14_Mono	CL_0002057	monocyte	naive	959	ge	35389779	single-cell	ENSG00000107798	LIPA
Aragam_2022_chr10:88247603-90247603	chr10_89247603_T_G	GlycA_chr10:88243047-90243047	0.933006	0.922511	QTD000051	ENSG00000107798	L1	chr10_89245159_C_A	chr10_89243047_C_T	QTS000005	BrainSeq	brain	UBERON_0009834	brain (DLPFC)	naive	479	ge	30050107	bulk	ENSG00000107798	LIPA
Aragam_2022_chr10:88247603-90247603	chr10_89247603_T_G	GlycA_chr10:88243047-90243047	0.933006	0.925251	QTD000449	ENSG00000107798	L1	chr10_89243047_C_T	chr10_89243047_C_T	QTS000026	Schmiedel_2018	Th1_memory	CL_0000545	Th1 cell	naive	82	ge	30449622	bulk	ENSG00000107798	LIPA
Aragam_2022_chr10:88247603-90247603	chr10_89247603_T_G	GlycA_chr10:88243047-90243047	0.933006	0.98597	QTD000384	ENSG00000107798	L1	chr10_89243047_C_T	chr10_89243047_C_T	QTS000021	Nedelec_2016	macrophage_naive	CL_0000235	macrophage	naive	163	ge	27768889	bulk	ENSG00000107798	LIPA
Aragam_2022_chr10:88247603-90247603	chr10_89247603_T_G	GlycA_chr10:88243047-90243047	0.933006	0.898198	QTD000036	ENSG00000107798	L1	chr10_89251701_C_T	chr10_89243047_C_T	QTS000003	Bossini-Castillo_2019	Treg_naive	CL_0002677	Treg memory	naive	119	ge	35591976	bulk	ENSG00000107798	LIPA
Aragam_2022_chr10:88247603-90247603	chr10_89247603_T_G	GlycA_chr10:88243047-90243047	0.933006	0.985534	QTD000379	ENSG00000107798	L1	chr10_89243170_C_T	chr10_89243047_C_T	QTS000021	Nedelec_2016	macrophage_Listeria	CL_0000235	macrophage	Listeria_5h	163	ge	27768889	bulk	ENSG00000107798	LIPA
Aragam_2022_chr10:88247603-90247603	chr10_89247603_T_G	GlycA_chr10:88243047-90243047	0.933006	0.942568	QTD000105	ENSG00000107798	L1	chr10_89243662_A_C	chr10_89243047_C_T	QTS000012	GENCORD	T-cell	CL_0000084	T cell	naive	184	ge	23755361	bulk	ENSG00000107798	LIPA
Aragam_2022_chr10:88247603-90247603	chr10_89247603_T_G	GlycA_chr10:88243047-90243047	0.933006	0.938382	QTD000356	ENSG00000107798	L1	chr10_89243170_C_T	chr10_89243047_C_T	QTS000015	GTEx	blood	UBERON_0000178	blood	naive	670	ge	32913098	bulk	ENSG00000107798	LIPA
Aragam_2022_chr10:88247603-90247603	chr10_89247603_T_G	GlycA_chr10:88243047-90243047	0.933006	0.840137	QTD000296	ENSG00000107798	L1	chr10_89251701_C_T	chr10_89243047_C_T	QTS000015	GTEx	pancreas	UBERON_0001150	pancreas	naive	305	ge	32913098	bulk	ENSG00000107798	LIPA
Aragam_2022_chr10:88247603-90247603	chr10_89247603_T_G	GlycA_chr10:88243047-90243047	0.933006	0.863456	QTD000271	ENSG00000107798	L1	chr10_89250722_A_C	chr10_89243047_C_T	QTS000015	GTEx	lung	UBERON_0008952	lung	naive	510	ge	32913098	bulk	ENSG00000107798	LIPA
Aragam_2022_chr10:88247603-90247603	chr10_89247603_T_G	GlycA_chr10:88243047-90243047	0.933006	0.86523	QTD000444	ENSG00000107798	L1	chr10_89245129_A_G	chr10_89243047_C_T	QTS000026	Schmiedel_2018	Th17_memory	CL_0000899	Th17 cell	naive	89	ge	30449622	bulk	ENSG00000107798	LIPA
Aragam_2022_chr10:88247603-90247603	chr10_89247603_T_G	GlycA_chr10:88243047-90243047	0.933006	0.912564	QTD000613	ENSG00000107798	L1	chr10_89243662_A_C	chr10_89243047_C_T	QTS000038	OneK1K	CD4_TCM	CL_0000904	CD4+ TCM cell	naive	981	ge	35389779	single-cell	ENSG00000107798	LIPA
Aragam_2022_chr10:88247603-90247603	chr10_89247603_T_G	GlycA_chr10:88243047-90243047	0.933006	0.988681	QTD000373	ENSG00000107798	L1	chr10_89243047_C_T	chr10_89243047_C_T	QTS000019	Lepik_2017	blood	UBERON_0000178	blood	naive	471	ge	28922377	bulk	ENSG00000107798	LIPA
Aragam_2022_chr10:88247603-90247603	chr10_89247603_T_G	GlycA_chr10:88243047-90243047	0.933006	0.958084	QTD000001	ENSG00000107798	L1	chr10_89243170_C_T	chr10_89243047_C_T	QTS000001	Alasoo_2018	macrophage_naive	CL_0000235	macrophage	naive	84	ge	29379200	bulk	ENSG00000107798	LIPA
Aragam_2022_chr10:88247603-90247603	chr10_89247603_T_G	GlycA_chr10:88243047-90243047	0.933006	0.905816	QTD000484	ENSG00000107798	L1	chr10_89248437_ATT_A	chr10_89243047_C_T	QTS000026	Schmiedel_2018	CD4_T-cell_anti-CD3-CD28	CL_0000624	CD4+ T cell	anti-CD3-CD28_4h	89	ge	30449622	bulk	ENSG00000107798	LIPA
Aragam_2022_chr10:88247603-90247603	chr10_89247603_T_G	GlycA_chr10:88243047-90243047	0.933006	0.987159	QTD000414	ENSG00000107798	L1	chr10_89243047_C_T	chr10_89243047_C_T	QTS000024	Quach_2016	monocyte_LPS	CL_0002057	monocyte	LPS_6h	184	ge	27768888	bulk	ENSG00000107798	LIPA
Aragam_2022_chr10:88247603-90247603	chr10_89247603_T_G	GlycA_chr10:88243047-90243047	0.933006	0.978394	QTD000424	ENSG00000107798	L1	chr10_89243170_C_T	chr10_89243047_C_T	QTS000024	Quach_2016	monocyte_R848	CL_0002057	monocyte	R848_6h	191	ge	27768888	bulk	ENSG00000107798	LIPA
Aragam_2022_chr10:88247603-90247603	chr10_89247603_T_G	GlycA_chr10:88243047-90243047	0.933006	0.988863	QTD000409	ENSG00000107798	L1	chr10_89243047_C_T	chr10_89243047_C_T	QTS000024	Quach_2016	monocyte_naive	CL_0002057	monocyte	naive	200	ge	27768888	bulk	ENSG00000107798	LIPA
Aragam_2022_chr10:88247603-90247603	chr10_89247603_T_G	GlycA_chr10:88243047-90243047	0.933006	0.879753	QTD000341	ENSG00000107798	L1	chr10_89251701_C_T	chr10_89243047_C_T	QTS000015	GTEx	thyroid	UBERON_0002046	thyroid	naive	574	ge	32913098	bulk	ENSG00000107798	LIPA
Aragam_2022_chr10:88247603-90247603	chr10_89247603_T_G	GlycA_chr10:88243047-90243047	0.933006	0.961918	QTD000126	ENSG00000107798	L1	chr10_89243047_C_T	chr10_89243047_C_T	QTS000015	GTEx	adrenal_gland	UBERON_0002369	adrenal gland	naive	233	ge	32913098	bulk	ENSG00000107798	LIPA
Aragam_2022_chr10:88247603-90247603	chr10_89247603_T_G	GlycA_chr10:88243047-90243047	0.933006	0.985105	QTD000389	ENSG00000107798	L1	chr10_89243170_C_T	chr10_89243047_C_T	QTS000021	Nedelec_2016	macrophage_Salmonella	CL_0000235	macrophage	Salmonella_5h	167	ge	27768889	bulk	ENSG00000107798	LIPA
Aragam_2022_chr10:88247603-90247603	chr10_89247603_T_G	GlycA_chr10:88243047-90243047	0.933006	0.926077	QTD000454	ENSG00000107798	L1	chr10_89248437_ATT_A	chr10_89243047_C_T	QTS000026	Schmiedel_2018	Th2_memory	CL_0000546	Th2 cell	naive	89	ge	30449622	bulk	ENSG00000107798	LIPA
Aragam_2022_chr10:88247603-90247603	chr10_89247603_T_G	GlycA_chr10:88243047-90243047	0.933006	0.910239	QTD000121	ENSG00000107798	L1	chr10_89224275_G_A	chr10_89243047_C_T	QTS000015	GTEx	adipose_visceral	UBERON_0010414	adipose (visceral)	naive	469	ge	32913098	bulk	ENSG00000107798	LIPA
Aragam_2022_chr10:88247603-90247603	chr10_89247603_T_G	GlycA_chr10:88243047-90243047	0.933006	0.951477	QTD000011	ENSG00000107798	L1	chr10_89248437_ATT_A	chr10_89243047_C_T	QTS000001	Alasoo_2018	macrophage_Salmonella	CL_0000235	macrophage	Salmonella_5h	84	ge	29379200	bulk	ENSG00000107798	LIPA
Aragam_2022_chr10:88247603-90247603	chr10_89247603_T_G	GlycA_chr10:88243047-90243047	0.933006	0.958219	QTD000504	ENSG00000107798	L1	chr10_89243170_C_T	chr10_89243047_C_T	QTS000026	Schmiedel_2018	monocyte_naive	CL_0002057	monocyte	naive	91	ge	30449622	bulk	ENSG00000107798	LIPA
Aragam_2022_chr10:88247603-90247603	chr10_89247603_T_G	GlycA_chr10:88243047-90243047	0.933006	0.933629	QTD000754	ILMN_1718063	L1	chr10_89247603_T_G	chr10_89243047_C_T	QTS000042	Kim-Hellmuth_2017	monocyte_IVT_90min	CL_0002057	monocyte	IVT_90min	96	microarray	28814792	bulk	ENSG00000107798	LIPA
Aragam_2022_chr10:88247603-90247603	chr10_89247603_T_G	GlycA_chr10:88243047-90243047	0.933006	0.919219	QTD000758	ILMN_1718063	L1	chr10_89247603_T_G	chr10_89243047_C_T	QTS000042	Kim-Hellmuth_2017	monocyte_MDP_90min	CL_0002057	monocyte	MDP_90min	96	microarray	28814792	bulk	ENSG00000107798	LIPA
Aragam_2022_chr10:88247603-90247603	chr10_89247603_T_G	GlycA_chr10:88243047-90243047	0.933006	0.963711	QTD000752	ILMN_1718063	L1	chr10_89243047_C_T	chr10_89243047_C_T	QTS000042	Kim-Hellmuth_2017	monocyte_naive	CL_0002057	monocyte	naive	96	microarray	28814792	bulk	ENSG00000107798	LIPA
Aragam_2022_chr10:88247603-90247603	chr10_89247603_T_G	GlycA_chr10:88243047-90243047	0.933006	0.952603	QTD000756	ILMN_1718063	L1	chr10_89243047_C_T	chr10_89243047_C_T	QTS000042	Kim-Hellmuth_2017	monocyte_LPS_90min	CL_0002057	monocyte	LPS_90min	96	microarray	28814792	bulk	ENSG00000107798	LIPA
Aragam_2022_chr10:88247603-90247603	chr10_89247603_T_G	GlycA_chr10:88243047-90243047	0.933006	0.943972	QTD000084	ILMN_1671703	L2	chr10_89243170_C_T	chr10_89243047_C_T	QTS000010	Fairfax_2014	monocyte_LPS24	CL_0002057	monocyte	LPS_24h	325	microarray	24604202	bulk	ENSG00000107796	ACTA2
Aragam_2022_chr10:88247603-90247603	chr10_89247603_T_G	GlycA_chr10:88243047-90243047	0.933006	0.97764	QTD000084	ILMN_1718063	L1	chr10_89243047_C_T	chr10_89243047_C_T	QTS000010	Fairfax_2014	monocyte_LPS24	CL_0002057	monocyte	LPS_24h	325	microarray	24604202	bulk	ENSG00000107798	LIPA
Aragam_2022_chr10:88247603-90247603	chr10_89247603_T_G	GlycA_chr10:88243047-90243047	0.933006	0.944193	QTD000071	ILMN_1718063	L1	chr10_89243662_A_C	chr10_89243047_C_T	QTS000007	CEDAR	platelet	CL_0000233	platelet	naive	205	microarray	29930244	bulk	ENSG00000107798	LIPA
Aragam_2022_chr10:88247603-90247603	chr10_89247603_T_G	GlycA_chr10:88243047-90243047	0.933006	0.978327	QTD000069	ILMN_1718063	L1	chr10_89243170_C_T	chr10_89243047_C_T	QTS000007	CEDAR	monocyte_CD14	CL_0002057	monocyte	naive	286	microarray	29930244	bulk	ENSG00000107798	LIPA
Aragam_2022_chr10:88247603-90247603	chr10_89247603_T_G	GlycA_chr10:88243047-90243047	0.933006	0.987024	QTD000081	ILMN_1718063	L1	chr10_89243047_C_T	chr10_89243047_C_T	QTS000010	Fairfax_2014	monocyte_naive	CL_0002057	monocyte	naive	420	microarray	24604202	bulk	ENSG00000107798	LIPA
Aragam_2022_chr10:88247603-90247603	chr10_89247603_T_G	IDL_PL_chr10:88243088-90243088	0.809738	0.942047	QTD000610	ENSG00000107798	L1	chr10_89243088_C_T	chr10_89243088_C_T	QTS000038	OneK1K	CD16_Mono	CL_0002396	CD16+ monocyte	naive	930	ge	35389779	single-cell	ENSG00000107798	LIPA
Aragam_2022_chr10:88247603-90247603	chr10_89247603_T_G	IDL_PL_chr10:88243088-90243088	0.809738	0.846913	QTD000609	ENSG00000107798	L1	chr10_89243047_C_T	chr10_89243088_C_T	QTS000038	OneK1K	CD14_Mono	CL_0002057	monocyte	naive	959	ge	35389779	single-cell	ENSG00000107798	LIPA
Aragam_2022_chr10:88247603-90247603	chr10_89247603_T_G	IDL_PL_chr10:88243088-90243088	0.809738	0.833422	QTD000051	ENSG00000107798	L1	chr10_89245159_C_A	chr10_89243088_C_T	QTS000005	BrainSeq	brain	UBERON_0009834	brain (DLPFC)	naive	479	ge	30050107	bulk	ENSG00000107798	LIPA
Aragam_2022_chr10:88247603-90247603	chr10_89247603_T_G	IDL_PL_chr10:88243088-90243088	0.809738	0.952403	QTD000499	ENSG00000107798	L1	chr10_89243088_C_T	chr10_89243088_C_T	QTS000026	Schmiedel_2018	monocyte_CD16_naive	CL_0002396	CD16+ monocyte	naive	90	ge	30449622	bulk	ENSG00000107798	LIPA
Aragam_2022_chr10:88247603-90247603	chr10_89247603_T_G	IDL_PL_chr10:88243088-90243088	0.809738	0.818672	QTD000449	ENSG00000107798	L1	chr10_89243047_C_T	chr10_89243088_C_T	QTS000026	Schmiedel_2018	Th1_memory	CL_0000545	Th1 cell	naive	82	ge	30449622	bulk	ENSG00000107798	LIPA
Aragam_2022_chr10:88247603-90247603	chr10_89247603_T_G	IDL_PL_chr10:88243088-90243088	0.809738	0.892722	QTD000384	ENSG00000107798	L1	chr10_89243047_C_T	chr10_89243088_C_T	QTS000021	Nedelec_2016	macrophage_naive	CL_0000235	macrophage	naive	163	ge	27768889	bulk	ENSG00000107798	LIPA
Aragam_2022_chr10:88247603-90247603	chr10_89247603_T_G	IDL_PL_chr10:88243088-90243088	0.809738	0.922822	QTD000534	ENSG00000107798	L1	chr10_89243088_C_T	chr10_89243088_C_T	QTS000029	TwinsUK	fat	UBERON_0001013	adipose	naive	381	ge	25436857	bulk	ENSG00000107798	LIPA
Aragam_2022_chr10:88247603-90247603	chr10_89247603_T_G	IDL_PL_chr10:88243088-90243088	0.809738	0.800042	QTD000366	ENSG00000107798	L1	chr10_89251701_C_T	chr10_89243088_C_T	QTS000017	iPSCORE	iPSC	EFO_0004905	iPSC	naive	101	ge	28410642	bulk	ENSG00000107798	LIPA
Aragam_2022_chr10:88247603-90247603	chr10_89247603_T_G	IDL_PL_chr10:88243088-90243088	0.809738	0.840517	QTD000036	ENSG00000107798	L1	chr10_89251701_C_T	chr10_89243088_C_T	QTS000003	Bossini-Castillo_2019	Treg_naive	CL_0002677	Treg memory	naive	119	ge	35591976	bulk	ENSG00000107798	LIPA
Aragam_2022_chr10:88247603-90247603	chr10_89247603_T_G	IDL_PL_chr10:88243088-90243088	0.809738	0.894887	QTD000379	ENSG00000107798	L1	chr10_89243170_C_T	chr10_89243088_C_T	QTS000021	Nedelec_2016	macrophage_Listeria	CL_0000235	macrophage	Listeria_5h	163	ge	27768889	bulk	ENSG00000107798	LIPA
Aragam_2022_chr10:88247603-90247603	chr10_89247603_T_G	IDL_PL_chr10:88243088-90243088	0.809738	0.831037	QTD000105	ENSG00000107798	L1	chr10_89243662_A_C	chr10_89243088_C_T	QTS000012	GENCORD	T-cell	CL_0000084	T cell	naive	184	ge	23755361	bulk	ENSG00000107798	LIPA
Aragam_2022_chr10:88247603-90247603	chr10_89247603_T_G	IDL_PL_chr10:88243088-90243088	0.809738	0.884538	QTD000464	ENSG00000107798	L1	chr10_89250556_C_T	chr10_89243088_C_T	QTS000026	Schmiedel_2018	Treg_memory	CL_0002678	Treg naive	naive	89	ge	30449622	bulk	ENSG00000107798	LIPA
Aragam_2022_chr10:88247603-90247603	chr10_89247603_T_G	IDL_PL_chr10:88243088-90243088	0.809738	0.815731	QTD000356	ENSG00000107798	L1	chr10_89243170_C_T	chr10_89243088_C_T	QTS000015	GTEx	blood	UBERON_0000178	blood	naive	670	ge	32913098	bulk	ENSG00000107798	LIPA
Aragam_2022_chr10:88247603-90247603	chr10_89247603_T_G	IDL_PL_chr10:88243088-90243088	0.809738	0.817377	QTD000296	ENSG00000107798	L1	chr10_89251701_C_T	chr10_89243088_C_T	QTS000015	GTEx	pancreas	UBERON_0001150	pancreas	naive	305	ge	32913098	bulk	ENSG00000107798	LIPA
Aragam_2022_chr10:88247603-90247603	chr10_89247603_T_G	IDL_PL_chr10:88243088-90243088	0.809738	0.803035	QTD000444	ENSG00000107798	L1	chr10_89245129_A_G	chr10_89243088_C_T	QTS000026	Schmiedel_2018	Th17_memory	CL_0000899	Th17 cell	naive	89	ge	30449622	bulk	ENSG00000107798	LIPA
Aragam_2022_chr10:88247603-90247603	chr10_89247603_T_G	IDL_PL_chr10:88243088-90243088	0.809738	0.815024	QTD000613	ENSG00000107798	L1	chr10_89243662_A_C	chr10_89243088_C_T	QTS000038	OneK1K	CD4_TCM	CL_0000904	CD4+ TCM cell	naive	981	ge	35389779	single-cell	ENSG00000107798	LIPA
Aragam_2022_chr10:88247603-90247603	chr10_89247603_T_G	IDL_PL_chr10:88243088-90243088	0.809738	0.866935	QTD000373	ENSG00000107798	L1	chr10_89243047_C_T	chr10_89243088_C_T	QTS000019	Lepik_2017	blood	UBERON_0000178	blood	naive	471	ge	28922377	bulk	ENSG00000107798	LIPA
Aragam_2022_chr10:88247603-90247603	chr10_89247603_T_G	IDL_PL_chr10:88243088-90243088	0.809738	0.888008	QTD000001	ENSG00000107798	L1	chr10_89243170_C_T	chr10_89243088_C_T	QTS000001	Alasoo_2018	macrophage_naive	CL_0000235	macrophage	naive	84	ge	29379200	bulk	ENSG00000107798	LIPA
Aragam_2022_chr10:88247603-90247603	chr10_89247603_T_G	IDL_PL_chr10:88243088-90243088	0.809738	0.816742	QTD000484	ENSG00000107798	L1	chr10_89248437_ATT_A	chr10_89243088_C_T	QTS000026	Schmiedel_2018	CD4_T-cell_anti-CD3-CD28	CL_0000624	CD4+ T cell	anti-CD3-CD28_4h	89	ge	30449622	bulk	ENSG00000107798	LIPA
Aragam_2022_chr10:88247603-90247603	chr10_89247603_T_G	IDL_PL_chr10:88243088-90243088	0.809738	0.885397	QTD000414	ENSG00000107798	L1	chr10_89243047_C_T	chr10_89243088_C_T	QTS000024	Quach_2016	monocyte_LPS	CL_0002057	monocyte	LPS_6h	184	ge	27768888	bulk	ENSG00000107798	LIPA
Aragam_2022_chr10:88247603-90247603	chr10_89247603_T_G	IDL_PL_chr10:88243088-90243088	0.809738	0.878151	QTD000424	ENSG00000107798	L1	chr10_89243170_C_T	chr10_89243088_C_T	QTS000024	Quach_2016	monocyte_R848	CL_0002057	monocyte	R848_6h	191	ge	27768888	bulk	ENSG00000107798	LIPA
Aragam_2022_chr10:88247603-90247603	chr10_89247603_T_G	IDL_PL_chr10:88243088-90243088	0.809738	0.871138	QTD000409	ENSG00000107798	L1	chr10_89243047_C_T	chr10_89243088_C_T	QTS000024	Quach_2016	monocyte_naive	CL_0002057	monocyte	naive	200	ge	27768888	bulk	ENSG00000107798	LIPA
Aragam_2022_chr10:88247603-90247603	chr10_89247603_T_G	IDL_PL_chr10:88243088-90243088	0.809738	0.928307	QTD000429	ENSG00000107798	L1	chr10_89243088_C_T	chr10_89243088_C_T	QTS000024	Quach_2016	monocyte_IAV	CL_0002057	monocyte	Influenza_6h	198	ge	27768888	bulk	ENSG00000107798	LIPA
Aragam_2022_chr10:88247603-90247603	chr10_89247603_T_G	IDL_PL_chr10:88243088-90243088	0.809738	0.901139	QTD000549	ENSG00000107798	L1	chr10_89243088_C_T	chr10_89243088_C_T	QTS000029	TwinsUK	blood	UBERON_0000178	blood	naive	195	ge	25436857	bulk	ENSG00000107798	LIPA
Aragam_2022_chr10:88247603-90247603	chr10_89247603_T_G	IDL_PL_chr10:88243088-90243088	0.809738	0.829739	QTD000126	ENSG00000107798	L1	chr10_89243047_C_T	chr10_89243088_C_T	QTS000015	GTEx	adrenal_gland	UBERON_0002369	adrenal gland	naive	233	ge	32913098	bulk	ENSG00000107798	LIPA
Aragam_2022_chr10:88247603-90247603	chr10_89247603_T_G	IDL_PL_chr10:88243088-90243088	0.809738	0.896743	QTD000389	ENSG00000107798	L1	chr10_89243170_C_T	chr10_89243088_C_T	QTS000021	Nedelec_2016	macrophage_Salmonella	CL_0000235	macrophage	Salmonella_5h	167	ge	27768889	bulk	ENSG00000107798	LIPA
Aragam_2022_chr10:88247603-90247603	chr10_89247603_T_G	IDL_PL_chr10:88243088-90243088	0.809738	0.829925	QTD000454	ENSG00000107798	L1	chr10_89248437_ATT_A	chr10_89243088_C_T	QTS000026	Schmiedel_2018	Th2_memory	CL_0000546	Th2 cell	naive	89	ge	30449622	bulk	ENSG00000107798	LIPA
Aragam_2022_chr10:88247603-90247603	chr10_89247603_T_G	IDL_PL_chr10:88243088-90243088	0.809738	0.952083	QTD000399	ENSG00000107798	L1	chr10_89243088_C_T	chr10_89243088_C_T	QTS000023	PhLiPS	iPSC	EFO_0004905	iPSC	naive	83	ge	28388432	bulk	ENSG00000107798	LIPA
Aragam_2022_chr10:88247603-90247603	chr10_89247603_T_G	IDL_PL_chr10:88243088-90243088	0.809738	0.866739	QTD000011	ENSG00000107798	L1	chr10_89248437_ATT_A	chr10_89243088_C_T	QTS000001	Alasoo_2018	macrophage_Salmonella	CL_0000235	macrophage	Salmonella_5h	84	ge	29379200	bulk	ENSG00000107798	LIPA
Aragam_2022_chr10:88247603-90247603	chr10_89247603_T_G	IDL_PL_chr10:88243088-90243088	0.809738	0.854719	QTD000504	ENSG00000107798	L1	chr10_89243170_C_T	chr10_89243088_C_T	QTS000026	Schmiedel_2018	monocyte_naive	CL_0002057	monocyte	naive	91	ge	30449622	bulk	ENSG00000107798	LIPA
Aragam_2022_chr10:88247603-90247603	chr10_89247603_T_G	IDL_PL_chr10:88243088-90243088	0.809738	0.82901	QTD000752	ILMN_1718063	L1	chr10_89243047_C_T	chr10_89243088_C_T	QTS000042	Kim-Hellmuth_2017	monocyte_naive	CL_0002057	monocyte	naive	96	microarray	28814792	bulk	ENSG00000107798	LIPA
Aragam_2022_chr10:88247603-90247603	chr10_89247603_T_G	IDL_PL_chr10:88243088-90243088	0.809738	0.846832	QTD000084	ILMN_1671703	L2	chr10_89243170_C_T	chr10_89243088_C_T	QTS000010	Fairfax_2014	monocyte_LPS24	CL_0002057	monocyte	LPS_24h	325	microarray	24604202	bulk	ENSG00000107796	ACTA2
Aragam_2022_chr10:88247603-90247603	chr10_89247603_T_G	IDL_PL_chr10:88243088-90243088	0.809738	0.8649	QTD000084	ILMN_1718063	L1	chr10_89243047_C_T	chr10_89243088_C_T	QTS000010	Fairfax_2014	monocyte_LPS24	CL_0002057	monocyte	LPS_24h	325	microarray	24604202	bulk	ENSG00000107798	LIPA
Aragam_2022_chr10:88247603-90247603	chr10_89247603_T_G	IDL_PL_chr10:88243088-90243088	0.809738	0.814326	QTD000071	ILMN_1718063	L1	chr10_89243662_A_C	chr10_89243088_C_T	QTS000007	CEDAR	platelet	CL_0000233	platelet	naive	205	microarray	29930244	bulk	ENSG00000107798	LIPA
Aragam_2022_chr10:88247603-90247603	chr10_89247603_T_G	IDL_PL_chr10:88243088-90243088	0.809738	0.917708	QTD000069	ILMN_1718063	L1	chr10_89243170_C_T	chr10_89243088_C_T	QTS000007	CEDAR	monocyte_CD14	CL_0002057	monocyte	naive	286	microarray	29930244	bulk	ENSG00000107798	LIPA
Aragam_2022_chr10:88247603-90247603	chr10_89247603_T_G	IDL_PL_chr10:88243088-90243088	0.809738	0.864478	QTD000081	ILMN_1718063	L1	chr10_89243047_C_T	chr10_89243088_C_T	QTS000010	Fairfax_2014	monocyte_naive	CL_0002057	monocyte	naive	420	microarray	24604202	bulk	ENSG00000107798	LIPA
Aragam_2022_chr10:88247603-90247603	chr10_89247603_T_G	Total_P_chr10:88243088-90243088	0.850929	0.951312	QTD000610	ENSG00000107798	L1	chr10_89243088_C_T	chr10_89243088_C_T	QTS000038	OneK1K	CD16_Mono	CL_0002396	CD16+ monocyte	naive	930	ge	35389779	single-cell	ENSG00000107798	LIPA
Aragam_2022_chr10:88247603-90247603	chr10_89247603_T_G	Total_P_chr10:88243088-90243088	0.850929	0.928171	QTD000609	ENSG00000107798	L1	chr10_89243047_C_T	chr10_89243088_C_T	QTS000038	OneK1K	CD14_Mono	CL_0002057	monocyte	naive	959	ge	35389779	single-cell	ENSG00000107798	LIPA
Aragam_2022_chr10:88247603-90247603	chr10_89247603_T_G	Total_P_chr10:88243088-90243088	0.850929	0.872143	QTD000051	ENSG00000107798	L1	chr10_89245159_C_A	chr10_89243088_C_T	QTS000005	BrainSeq	brain	UBERON_0009834	brain (DLPFC)	naive	479	ge	30050107	bulk	ENSG00000107798	LIPA
Aragam_2022_chr10:88247603-90247603	chr10_89247603_T_G	Total_P_chr10:88243088-90243088	0.850929	0.963733	QTD000499	ENSG00000107798	L1	chr10_89243088_C_T	chr10_89243088_C_T	QTS000026	Schmiedel_2018	monocyte_CD16_naive	CL_0002396	CD16+ monocyte	naive	90	ge	30449622	bulk	ENSG00000107798	LIPA
Aragam_2022_chr10:88247603-90247603	chr10_89247603_T_G	Total_P_chr10:88243088-90243088	0.850929	0.865697	QTD000449	ENSG00000107798	L1	chr10_89243047_C_T	chr10_89243088_C_T	QTS000026	Schmiedel_2018	Th1_memory	CL_0000545	Th1 cell	naive	82	ge	30449622	bulk	ENSG00000107798	LIPA
Aragam_2022_chr10:88247603-90247603	chr10_89247603_T_G	Total_P_chr10:88243088-90243088	0.850929	0.946066	QTD000384	ENSG00000107798	L1	chr10_89243047_C_T	chr10_89243088_C_T	QTS000021	Nedelec_2016	macrophage_naive	CL_0000235	macrophage	naive	163	ge	27768889	bulk	ENSG00000107798	LIPA
Aragam_2022_chr10:88247603-90247603	chr10_89247603_T_G	Total_P_chr10:88243088-90243088	0.850929	0.921385	QTD000534	ENSG00000107798	L1	chr10_89243088_C_T	chr10_89243088_C_T	QTS000029	TwinsUK	fat	UBERON_0001013	adipose	naive	381	ge	25436857	bulk	ENSG00000107798	LIPA
Aragam_2022_chr10:88247603-90247603	chr10_89247603_T_G	Total_P_chr10:88243088-90243088	0.850929	0.812164	QTD000366	ENSG00000107798	L1	chr10_89251701_C_T	chr10_89243088_C_T	QTS000017	iPSCORE	iPSC	EFO_0004905	iPSC	naive	101	ge	28410642	bulk	ENSG00000107798	LIPA
Aragam_2022_chr10:88247603-90247603	chr10_89247603_T_G	Total_P_chr10:88243088-90243088	0.850929	0.86487	QTD000036	ENSG00000107798	L1	chr10_89251701_C_T	chr10_89243088_C_T	QTS000003	Bossini-Castillo_2019	Treg_naive	CL_0002677	Treg memory	naive	119	ge	35591976	bulk	ENSG00000107798	LIPA
Aragam_2022_chr10:88247603-90247603	chr10_89247603_T_G	Total_P_chr10:88243088-90243088	0.850929	0.945886	QTD000379	ENSG00000107798	L1	chr10_89243170_C_T	chr10_89243088_C_T	QTS000021	Nedelec_2016	macrophage_Listeria	CL_0000235	macrophage	Listeria_5h	163	ge	27768889	bulk	ENSG00000107798	LIPA
Aragam_2022_chr10:88247603-90247603	chr10_89247603_T_G	Total_P_chr10:88243088-90243088	0.850929	0.883679	QTD000105	ENSG00000107798	L1	chr10_89243662_A_C	chr10_89243088_C_T	QTS000012	GENCORD	T-cell	CL_0000084	T cell	naive	184	ge	23755361	bulk	ENSG00000107798	LIPA
Aragam_2022_chr10:88247603-90247603	chr10_89247603_T_G	Total_P_chr10:88243088-90243088	0.850929	0.849611	QTD000464	ENSG00000107798	L1	chr10_89250556_C_T	chr10_89243088_C_T	QTS000026	Schmiedel_2018	Treg_memory	CL_0002678	Treg naive	naive	89	ge	30449622	bulk	ENSG00000107798	LIPA
Aragam_2022_chr10:88247603-90247603	chr10_89247603_T_G	Total_P_chr10:88243088-90243088	0.850929	0.863232	QTD000356	ENSG00000107798	L1	chr10_89243170_C_T	chr10_89243088_C_T	QTS000015	GTEx	blood	UBERON_0000178	blood	naive	670	ge	32913098	bulk	ENSG00000107798	LIPA
Aragam_2022_chr10:88247603-90247603	chr10_89247603_T_G	Total_P_chr10:88243088-90243088	0.850929	0.837369	QTD000296	ENSG00000107798	L1	chr10_89251701_C_T	chr10_89243088_C_T	QTS000015	GTEx	pancreas	UBERON_0001150	pancreas	naive	305	ge	32913098	bulk	ENSG00000107798	LIPA
Aragam_2022_chr10:88247603-90247603	chr10_89247603_T_G	Total_P_chr10:88243088-90243088	0.850929	0.832909	QTD000444	ENSG00000107798	L1	chr10_89245129_A_G	chr10_89243088_C_T	QTS000026	Schmiedel_2018	Th17_memory	CL_0000899	Th17 cell	naive	89	ge	30449622	bulk	ENSG00000107798	LIPA
Aragam_2022_chr10:88247603-90247603	chr10_89247603_T_G	Total_P_chr10:88243088-90243088	0.850929	0.857832	QTD000613	ENSG00000107798	L1	chr10_89243662_A_C	chr10_89243088_C_T	QTS000038	OneK1K	CD4_TCM	CL_0000904	CD4+ TCM cell	naive	981	ge	35389779	single-cell	ENSG00000107798	LIPA
Aragam_2022_chr10:88247603-90247603	chr10_89247603_T_G	Total_P_chr10:88243088-90243088	0.850929	0.946203	QTD000373	ENSG00000107798	L1	chr10_89243047_C_T	chr10_89243088_C_T	QTS000019	Lepik_2017	blood	UBERON_0000178	blood	naive	471	ge	28922377	bulk	ENSG00000107798	LIPA
Aragam_2022_chr10:88247603-90247603	chr10_89247603_T_G	Total_P_chr10:88243088-90243088	0.850929	0.914377	QTD000001	ENSG00000107798	L1	chr10_89243170_C_T	chr10_89243088_C_T	QTS000001	Alasoo_2018	macrophage_naive	CL_0000235	macrophage	naive	84	ge	29379200	bulk	ENSG00000107798	LIPA
Aragam_2022_chr10:88247603-90247603	chr10_89247603_T_G	Total_P_chr10:88243088-90243088	0.850929	0.855595	QTD000484	ENSG00000107798	L1	chr10_89248437_ATT_A	chr10_89243088_C_T	QTS000026	Schmiedel_2018	CD4_T-cell_anti-CD3-CD28	CL_0000624	CD4+ T cell	anti-CD3-CD28_4h	89	ge	30449622	bulk	ENSG00000107798	LIPA
Aragam_2022_chr10:88247603-90247603	chr10_89247603_T_G	Total_P_chr10:88243088-90243088	0.850929	0.946478	QTD000414	ENSG00000107798	L1	chr10_89243047_C_T	chr10_89243088_C_T	QTS000024	Quach_2016	monocyte_LPS	CL_0002057	monocyte	LPS_6h	184	ge	27768888	bulk	ENSG00000107798	LIPA
Aragam_2022_chr10:88247603-90247603	chr10_89247603_T_G	Total_P_chr10:88243088-90243088	0.850929	0.931157	QTD000424	ENSG00000107798	L1	chr10_89243170_C_T	chr10_89243088_C_T	QTS000024	Quach_2016	monocyte_R848	CL_0002057	monocyte	R848_6h	191	ge	27768888	bulk	ENSG00000107798	LIPA
Aragam_2022_chr10:88247603-90247603	chr10_89247603_T_G	Total_P_chr10:88243088-90243088	0.850929	0.947128	QTD000409	ENSG00000107798	L1	chr10_89243047_C_T	chr10_89243088_C_T	QTS000024	Quach_2016	monocyte_naive	CL_0002057	monocyte	naive	200	ge	27768888	bulk	ENSG00000107798	LIPA
Aragam_2022_chr10:88247603-90247603	chr10_89247603_T_G	Total_P_chr10:88243088-90243088	0.850929	0.937307	QTD000429	ENSG00000107798	L1	chr10_89243088_C_T	chr10_89243088_C_T	QTS000024	Quach_2016	monocyte_IAV	CL_0002057	monocyte	Influenza_6h	198	ge	27768888	bulk	ENSG00000107798	LIPA
Aragam_2022_chr10:88247603-90247603	chr10_89247603_T_G	Total_P_chr10:88243088-90243088	0.850929	0.873557	QTD000549	ENSG00000107798	L1	chr10_89243088_C_T	chr10_89243088_C_T	QTS000029	TwinsUK	blood	UBERON_0000178	blood	naive	195	ge	25436857	bulk	ENSG00000107798	LIPA
Aragam_2022_chr10:88247603-90247603	chr10_89247603_T_G	Total_P_chr10:88243088-90243088	0.850929	0.810209	QTD000341	ENSG00000107798	L1	chr10_89251701_C_T	chr10_89243088_C_T	QTS000015	GTEx	thyroid	UBERON_0002046	thyroid	naive	574	ge	32913098	bulk	ENSG00000107798	LIPA
Aragam_2022_chr10:88247603-90247603	chr10_89247603_T_G	Total_P_chr10:88243088-90243088	0.850929	0.899407	QTD000126	ENSG00000107798	L1	chr10_89243047_C_T	chr10_89243088_C_T	QTS000015	GTEx	adrenal_gland	UBERON_0002369	adrenal gland	naive	233	ge	32913098	bulk	ENSG00000107798	LIPA
Aragam_2022_chr10:88247603-90247603	chr10_89247603_T_G	Total_P_chr10:88243088-90243088	0.850929	0.945691	QTD000389	ENSG00000107798	L1	chr10_89243170_C_T	chr10_89243088_C_T	QTS000021	Nedelec_2016	macrophage_Salmonella	CL_0000235	macrophage	Salmonella_5h	167	ge	27768889	bulk	ENSG00000107798	LIPA
Aragam_2022_chr10:88247603-90247603	chr10_89247603_T_G	Total_P_chr10:88243088-90243088	0.850929	0.87268	QTD000454	ENSG00000107798	L1	chr10_89248437_ATT_A	chr10_89243088_C_T	QTS000026	Schmiedel_2018	Th2_memory	CL_0000546	Th2 cell	naive	89	ge	30449622	bulk	ENSG00000107798	LIPA
Aragam_2022_chr10:88247603-90247603	chr10_89247603_T_G	Total_P_chr10:88243088-90243088	0.850929	0.963387	QTD000399	ENSG00000107798	L1	chr10_89243088_C_T	chr10_89243088_C_T	QTS000023	PhLiPS	iPSC	EFO_0004905	iPSC	naive	83	ge	28388432	bulk	ENSG00000107798	LIPA
Aragam_2022_chr10:88247603-90247603	chr10_89247603_T_G	Total_P_chr10:88243088-90243088	0.850929	0.902429	QTD000011	ENSG00000107798	L1	chr10_89248437_ATT_A	chr10_89243088_C_T	QTS000001	Alasoo_2018	macrophage_Salmonella	CL_0000235	macrophage	Salmonella_5h	84	ge	29379200	bulk	ENSG00000107798	LIPA
Aragam_2022_chr10:88247603-90247603	chr10_89247603_T_G	Total_P_chr10:88243088-90243088	0.850929	0.904445	QTD000504	ENSG00000107798	L1	chr10_89243170_C_T	chr10_89243088_C_T	QTS000026	Schmiedel_2018	monocyte_naive	CL_0002057	monocyte	naive	91	ge	30449622	bulk	ENSG00000107798	LIPA
Aragam_2022_chr10:88247603-90247603	chr10_89247603_T_G	Total_P_chr10:88243088-90243088	0.850929	0.831105	QTD000754	ILMN_1718063	L1	chr10_89247603_T_G	chr10_89243088_C_T	QTS000042	Kim-Hellmuth_2017	monocyte_IVT_90min	CL_0002057	monocyte	IVT_90min	96	microarray	28814792	bulk	ENSG00000107798	LIPA
Aragam_2022_chr10:88247603-90247603	chr10_89247603_T_G	Total_P_chr10:88243088-90243088	0.850929	0.824307	QTD000758	ILMN_1718063	L1	chr10_89247603_T_G	chr10_89243088_C_T	QTS000042	Kim-Hellmuth_2017	monocyte_MDP_90min	CL_0002057	monocyte	MDP_90min	96	microarray	28814792	bulk	ENSG00000107798	LIPA
Aragam_2022_chr10:88247603-90247603	chr10_89247603_T_G	Total_P_chr10:88243088-90243088	0.850929	0.900246	QTD000752	ILMN_1718063	L1	chr10_89243047_C_T	chr10_89243088_C_T	QTS000042	Kim-Hellmuth_2017	monocyte_naive	CL_0002057	monocyte	naive	96	microarray	28814792	bulk	ENSG00000107798	LIPA
Aragam_2022_chr10:88247603-90247603	chr10_89247603_T_G	Total_P_chr10:88243088-90243088	0.850929	0.859158	QTD000756	ILMN_1718063	L1	chr10_89243047_C_T	chr10_89243088_C_T	QTS000042	Kim-Hellmuth_2017	monocyte_LPS_90min	CL_0002057	monocyte	LPS_90min	96	microarray	28814792	bulk	ENSG00000107798	LIPA
Aragam_2022_chr10:88247603-90247603	chr10_89247603_T_G	Total_P_chr10:88243088-90243088	0.850929	0.885286	QTD000084	ILMN_1671703	L2	chr10_89243170_C_T	chr10_89243088_C_T	QTS000010	Fairfax_2014	monocyte_LPS24	CL_0002057	monocyte	LPS_24h	325	microarray	24604202	bulk	ENSG00000107796	ACTA2
Aragam_2022_chr10:88247603-90247603	chr10_89247603_T_G	Total_P_chr10:88243088-90243088	0.850929	0.928539	QTD000084	ILMN_1718063	L1	chr10_89243047_C_T	chr10_89243088_C_T	QTS000010	Fairfax_2014	monocyte_LPS24	CL_0002057	monocyte	LPS_24h	325	microarray	24604202	bulk	ENSG00000107798	LIPA
Aragam_2022_chr10:88247603-90247603	chr10_89247603_T_G	Total_P_chr10:88243088-90243088	0.850929	0.884067	QTD000071	ILMN_1718063	L1	chr10_89243662_A_C	chr10_89243088_C_T	QTS000007	CEDAR	platelet	CL_0000233	platelet	naive	205	microarray	29930244	bulk	ENSG00000107798	LIPA
Aragam_2022_chr10:88247603-90247603	chr10_89247603_T_G	Total_P_chr10:88243088-90243088	0.850929	0.943982	QTD000069	ILMN_1718063	L1	chr10_89243170_C_T	chr10_89243088_C_T	QTS000007	CEDAR	monocyte_CD14	CL_0002057	monocyte	naive	286	microarray	29930244	bulk	ENSG00000107798	LIPA
Aragam_2022_chr10:88247603-90247603	chr10_89247603_T_G	Total_P_chr10:88243088-90243088	0.850929	0.942399	QTD000081	ILMN_1718063	L1	chr10_89243047_C_T	chr10_89243088_C_T	QTS000010	Fairfax_2014	monocyte_naive	CL_0002057	monocyte	naive	420	microarray	24604202	bulk	ENSG00000107798	LIPA
Aragam_2022_chr10:88247603-90247603	chr10_89247603_T_G	IDL_L_chr10:88243088-90243088	0.833357	0.933364	QTD000610	ENSG00000107798	L1	chr10_89243088_C_T	chr10_89243088_C_T	QTS000038	OneK1K	CD16_Mono	CL_0002396	CD16+ monocyte	naive	930	ge	35389779	single-cell	ENSG00000107798	LIPA
Aragam_2022_chr10:88247603-90247603	chr10_89247603_T_G	IDL_L_chr10:88243088-90243088	0.833357	0.865834	QTD000609	ENSG00000107798	L1	chr10_89243047_C_T	chr10_89243088_C_T	QTS000038	OneK1K	CD14_Mono	CL_0002057	monocyte	naive	959	ge	35389779	single-cell	ENSG00000107798	LIPA
Aragam_2022_chr10:88247603-90247603	chr10_89247603_T_G	IDL_L_chr10:88243088-90243088	0.833357	0.861079	QTD000051	ENSG00000107798	L1	chr10_89245159_C_A	chr10_89243088_C_T	QTS000005	BrainSeq	brain	UBERON_0009834	brain (DLPFC)	naive	479	ge	30050107	bulk	ENSG00000107798	LIPA
Aragam_2022_chr10:88247603-90247603	chr10_89247603_T_G	IDL_L_chr10:88243088-90243088	0.833357	0.945684	QTD000499	ENSG00000107798	L1	chr10_89243088_C_T	chr10_89243088_C_T	QTS000026	Schmiedel_2018	monocyte_CD16_naive	CL_0002396	CD16+ monocyte	naive	90	ge	30449622	bulk	ENSG00000107798	LIPA
Aragam_2022_chr10:88247603-90247603	chr10_89247603_T_G	IDL_L_chr10:88243088-90243088	0.833357	0.847568	QTD000449	ENSG00000107798	L1	chr10_89243047_C_T	chr10_89243088_C_T	QTS000026	Schmiedel_2018	Th1_memory	CL_0000545	Th1 cell	naive	82	ge	30449622	bulk	ENSG00000107798	LIPA
Aragam_2022_chr10:88247603-90247603	chr10_89247603_T_G	IDL_L_chr10:88243088-90243088	0.833357	0.904901	QTD000384	ENSG00000107798	L1	chr10_89243047_C_T	chr10_89243088_C_T	QTS000021	Nedelec_2016	macrophage_naive	CL_0000235	macrophage	naive	163	ge	27768889	bulk	ENSG00000107798	LIPA
Aragam_2022_chr10:88247603-90247603	chr10_89247603_T_G	IDL_L_chr10:88243088-90243088	0.833357	0.909431	QTD000534	ENSG00000107798	L1	chr10_89243088_C_T	chr10_89243088_C_T	QTS000029	TwinsUK	fat	UBERON_0001013	adipose	naive	381	ge	25436857	bulk	ENSG00000107798	LIPA
Aragam_2022_chr10:88247603-90247603	chr10_89247603_T_G	IDL_L_chr10:88243088-90243088	0.833357	0.837721	QTD000366	ENSG00000107798	L1	chr10_89251701_C_T	chr10_89243088_C_T	QTS000017	iPSCORE	iPSC	EFO_0004905	iPSC	naive	101	ge	28410642	bulk	ENSG00000107798	LIPA
Aragam_2022_chr10:88247603-90247603	chr10_89247603_T_G	IDL_L_chr10:88243088-90243088	0.833357	0.846807	QTD000036	ENSG00000107798	L1	chr10_89251701_C_T	chr10_89243088_C_T	QTS000003	Bossini-Castillo_2019	Treg_naive	CL_0002677	Treg memory	naive	119	ge	35591976	bulk	ENSG00000107798	LIPA
Aragam_2022_chr10:88247603-90247603	chr10_89247603_T_G	IDL_L_chr10:88243088-90243088	0.833357	0.906846	QTD000379	ENSG00000107798	L1	chr10_89243170_C_T	chr10_89243088_C_T	QTS000021	Nedelec_2016	macrophage_Listeria	CL_0000235	macrophage	Listeria_5h	163	ge	27768889	bulk	ENSG00000107798	LIPA
Aragam_2022_chr10:88247603-90247603	chr10_89247603_T_G	IDL_L_chr10:88243088-90243088	0.833357	0.856673	QTD000105	ENSG00000107798	L1	chr10_89243662_A_C	chr10_89243088_C_T	QTS000012	GENCORD	T-cell	CL_0000084	T cell	naive	184	ge	23755361	bulk	ENSG00000107798	LIPA
Aragam_2022_chr10:88247603-90247603	chr10_89247603_T_G	IDL_L_chr10:88243088-90243088	0.833357	0.866954	QTD000464	ENSG00000107798	L1	chr10_89250556_C_T	chr10_89243088_C_T	QTS000026	Schmiedel_2018	Treg_memory	CL_0002678	Treg naive	naive	89	ge	30449622	bulk	ENSG00000107798	LIPA
Aragam_2022_chr10:88247603-90247603	chr10_89247603_T_G	IDL_L_chr10:88243088-90243088	0.833357	0.836383	QTD000356	ENSG00000107798	L1	chr10_89243170_C_T	chr10_89243088_C_T	QTS000015	GTEx	blood	UBERON_0000178	blood	naive	670	ge	32913098	bulk	ENSG00000107798	LIPA
Aragam_2022_chr10:88247603-90247603	chr10_89247603_T_G	IDL_L_chr10:88243088-90243088	0.833357	0.852264	QTD000296	ENSG00000107798	L1	chr10_89251701_C_T	chr10_89243088_C_T	QTS000015	GTEx	pancreas	UBERON_0001150	pancreas	naive	305	ge	32913098	bulk	ENSG00000107798	LIPA
Aragam_2022_chr10:88247603-90247603	chr10_89247603_T_G	IDL_L_chr10:88243088-90243088	0.833357	0.837596	QTD000444	ENSG00000107798	L1	chr10_89245129_A_G	chr10_89243088_C_T	QTS000026	Schmiedel_2018	Th17_memory	CL_0000899	Th17 cell	naive	89	ge	30449622	bulk	ENSG00000107798	LIPA
Aragam_2022_chr10:88247603-90247603	chr10_89247603_T_G	IDL_L_chr10:88243088-90243088	0.833357	0.84424	QTD000613	ENSG00000107798	L1	chr10_89243662_A_C	chr10_89243088_C_T	QTS000038	OneK1K	CD4_TCM	CL_0000904	CD4+ TCM cell	naive	981	ge	35389779	single-cell	ENSG00000107798	LIPA
Aragam_2022_chr10:88247603-90247603	chr10_89247603_T_G	IDL_L_chr10:88243088-90243088	0.833357	0.881985	QTD000373	ENSG00000107798	L1	chr10_89243047_C_T	chr10_89243088_C_T	QTS000019	Lepik_2017	blood	UBERON_0000178	blood	naive	471	ge	28922377	bulk	ENSG00000107798	LIPA
Aragam_2022_chr10:88247603-90247603	chr10_89247603_T_G	IDL_L_chr10:88243088-90243088	0.833357	0.906777	QTD000001	ENSG00000107798	L1	chr10_89243170_C_T	chr10_89243088_C_T	QTS000001	Alasoo_2018	macrophage_naive	CL_0000235	macrophage	naive	84	ge	29379200	bulk	ENSG00000107798	LIPA
Aragam_2022_chr10:88247603-90247603	chr10_89247603_T_G	IDL_L_chr10:88243088-90243088	0.833357	0.847579	QTD000484	ENSG00000107798	L1	chr10_89248437_ATT_A	chr10_89243088_C_T	QTS000026	Schmiedel_2018	CD4_T-cell_anti-CD3-CD28	CL_0000624	CD4+ T cell	anti-CD3-CD28_4h	89	ge	30449622	bulk	ENSG00000107798	LIPA
Aragam_2022_chr10:88247603-90247603	chr10_89247603_T_G	IDL_L_chr10:88243088-90243088	0.833357	0.898339	QTD000414	ENSG00000107798	L1	chr10_89243047_C_T	chr10_89243088_C_T	QTS000024	Quach_2016	monocyte_LPS	CL_0002057	monocyte	LPS_6h	184	ge	27768888	bulk	ENSG00000107798	LIPA
Aragam_2022_chr10:88247603-90247603	chr10_89247603_T_G	IDL_L_chr10:88243088-90243088	0.833357	0.891991	QTD000424	ENSG00000107798	L1	chr10_89243170_C_T	chr10_89243088_C_T	QTS000024	Quach_2016	monocyte_R848	CL_0002057	monocyte	R848_6h	191	ge	27768888	bulk	ENSG00000107798	LIPA
Aragam_2022_chr10:88247603-90247603	chr10_89247603_T_G	IDL_L_chr10:88243088-90243088	0.833357	0.885559	QTD000409	ENSG00000107798	L1	chr10_89243047_C_T	chr10_89243088_C_T	QTS000024	Quach_2016	monocyte_naive	CL_0002057	monocyte	naive	200	ge	27768888	bulk	ENSG00000107798	LIPA
Aragam_2022_chr10:88247603-90247603	chr10_89247603_T_G	IDL_L_chr10:88243088-90243088	0.833357	0.918729	QTD000429	ENSG00000107798	L1	chr10_89243088_C_T	chr10_89243088_C_T	QTS000024	Quach_2016	monocyte_IAV	CL_0002057	monocyte	Influenza_6h	198	ge	27768888	bulk	ENSG00000107798	LIPA
Aragam_2022_chr10:88247603-90247603	chr10_89247603_T_G	IDL_L_chr10:88243088-90243088	0.833357	0.88142	QTD000549	ENSG00000107798	L1	chr10_89243088_C_T	chr10_89243088_C_T	QTS000029	TwinsUK	blood	UBERON_0000178	blood	naive	195	ge	25436857	bulk	ENSG00000107798	LIPA
Aragam_2022_chr10:88247603-90247603	chr10_89247603_T_G	IDL_L_chr10:88243088-90243088	0.833357	0.857919	QTD000126	ENSG00000107798	L1	chr10_89243047_C_T	chr10_89243088_C_T	QTS000015	GTEx	adrenal_gland	UBERON_0002369	adrenal gland	naive	233	ge	32913098	bulk	ENSG00000107798	LIPA
Aragam_2022_chr10:88247603-90247603	chr10_89247603_T_G	IDL_L_chr10:88243088-90243088	0.833357	0.908512	QTD000389	ENSG00000107798	L1	chr10_89243170_C_T	chr10_89243088_C_T	QTS000021	Nedelec_2016	macrophage_Salmonella	CL_0000235	macrophage	Salmonella_5h	167	ge	27768889	bulk	ENSG00000107798	LIPA
Aragam_2022_chr10:88247603-90247603	chr10_89247603_T_G	IDL_L_chr10:88243088-90243088	0.833357	0.857219	QTD000454	ENSG00000107798	L1	chr10_89248437_ATT_A	chr10_89243088_C_T	QTS000026	Schmiedel_2018	Th2_memory	CL_0000546	Th2 cell	naive	89	ge	30449622	bulk	ENSG00000107798	LIPA
Aragam_2022_chr10:88247603-90247603	chr10_89247603_T_G	IDL_L_chr10:88243088-90243088	0.833357	0.945309	QTD000399	ENSG00000107798	L1	chr10_89243088_C_T	chr10_89243088_C_T	QTS000023	PhLiPS	iPSC	EFO_0004905	iPSC	naive	83	ge	28388432	bulk	ENSG00000107798	LIPA
Aragam_2022_chr10:88247603-90247603	chr10_89247603_T_G	IDL_L_chr10:88243088-90243088	0.833357	0.888015	QTD000011	ENSG00000107798	L1	chr10_89248437_ATT_A	chr10_89243088_C_T	QTS000001	Alasoo_2018	macrophage_Salmonella	CL_0000235	macrophage	Salmonella_5h	84	ge	29379200	bulk	ENSG00000107798	LIPA
Aragam_2022_chr10:88247603-90247603	chr10_89247603_T_G	IDL_L_chr10:88243088-90243088	0.833357	0.876451	QTD000504	ENSG00000107798	L1	chr10_89243170_C_T	chr10_89243088_C_T	QTS000026	Schmiedel_2018	monocyte_naive	CL_0002057	monocyte	naive	91	ge	30449622	bulk	ENSG00000107798	LIPA
Aragam_2022_chr10:88247603-90247603	chr10_89247603_T_G	IDL_L_chr10:88243088-90243088	0.833357	0.85467	QTD000752	ILMN_1718063	L1	chr10_89243047_C_T	chr10_89243088_C_T	QTS000042	Kim-Hellmuth_2017	monocyte_naive	CL_0002057	monocyte	naive	96	microarray	28814792	bulk	ENSG00000107798	LIPA
Aragam_2022_chr10:88247603-90247603	chr10_89247603_T_G	IDL_L_chr10:88243088-90243088	0.833357	0.869506	QTD000084	ILMN_1671703	L2	chr10_89243170_C_T	chr10_89243088_C_T	QTS000010	Fairfax_2014	monocyte_LPS24	CL_0002057	monocyte	LPS_24h	325	microarray	24604202	bulk	ENSG00000107796	ACTA2
Aragam_2022_chr10:88247603-90247603	chr10_89247603_T_G	IDL_L_chr10:88243088-90243088	0.833357	0.881192	QTD000084	ILMN_1718063	L1	chr10_89243047_C_T	chr10_89243088_C_T	QTS000010	Fairfax_2014	monocyte_LPS24	CL_0002057	monocyte	LPS_24h	325	microarray	24604202	bulk	ENSG00000107798	LIPA
Aragam_2022_chr10:88247603-90247603	chr10_89247603_T_G	IDL_L_chr10:88243088-90243088	0.833357	0.837735	QTD000071	ILMN_1718063	L1	chr10_89243662_A_C	chr10_89243088_C_T	QTS000007	CEDAR	platelet	CL_0000233	platelet	naive	205	microarray	29930244	bulk	ENSG00000107798	LIPA
Aragam_2022_chr10:88247603-90247603	chr10_89247603_T_G	IDL_L_chr10:88243088-90243088	0.833357	0.927308	QTD000069	ILMN_1718063	L1	chr10_89243170_C_T	chr10_89243088_C_T	QTS000007	CEDAR	monocyte_CD14	CL_0002057	monocyte	naive	286	microarray	29930244	bulk	ENSG00000107798	LIPA
Aragam_2022_chr10:88247603-90247603	chr10_89247603_T_G	IDL_L_chr10:88243088-90243088	0.833357	0.881905	QTD000081	ILMN_1718063	L1	chr10_89243047_C_T	chr10_89243088_C_T	QTS000010	Fairfax_2014	monocyte_naive	CL_0002057	monocyte	naive	420	microarray	24604202	bulk	ENSG00000107798	LIPA
Aragam_2022_chr10:88247603-90247603	chr10_89247603_T_G	IDL_CE_chr10:88243170-90243170	0.859909	0.906717	QTD000610	ENSG00000107798	L1	chr10_89243088_C_T	chr10_89243170_C_T	QTS000038	OneK1K	CD16_Mono	CL_0002396	CD16+ monocyte	naive	930	ge	35389779	single-cell	ENSG00000107798	LIPA
Aragam_2022_chr10:88247603-90247603	chr10_89247603_T_G	IDL_CE_chr10:88243170-90243170	0.859909	0.892879	QTD000609	ENSG00000107798	L1	chr10_89243047_C_T	chr10_89243170_C_T	QTS000038	OneK1K	CD14_Mono	CL_0002057	monocyte	naive	959	ge	35389779	single-cell	ENSG00000107798	LIPA
Aragam_2022_chr10:88247603-90247603	chr10_89247603_T_G	IDL_CE_chr10:88243170-90243170	0.859909	0.888168	QTD000051	ENSG00000107798	L1	chr10_89245159_C_A	chr10_89243170_C_T	QTS000005	BrainSeq	brain	UBERON_0009834	brain (DLPFC)	naive	479	ge	30050107	bulk	ENSG00000107798	LIPA
Aragam_2022_chr10:88247603-90247603	chr10_89247603_T_G	IDL_CE_chr10:88243170-90243170	0.859909	0.923763	QTD000499	ENSG00000107798	L1	chr10_89243088_C_T	chr10_89243170_C_T	QTS000026	Schmiedel_2018	monocyte_CD16_naive	CL_0002396	CD16+ monocyte	naive	90	ge	30449622	bulk	ENSG00000107798	LIPA
Aragam_2022_chr10:88247603-90247603	chr10_89247603_T_G	IDL_CE_chr10:88243170-90243170	0.859909	0.876866	QTD000449	ENSG00000107798	L1	chr10_89243047_C_T	chr10_89243170_C_T	QTS000026	Schmiedel_2018	Th1_memory	CL_0000545	Th1 cell	naive	82	ge	30449622	bulk	ENSG00000107798	LIPA
Aragam_2022_chr10:88247603-90247603	chr10_89247603_T_G	IDL_CE_chr10:88243170-90243170	0.859909	0.924863	QTD000384	ENSG00000107798	L1	chr10_89243047_C_T	chr10_89243170_C_T	QTS000021	Nedelec_2016	macrophage_naive	CL_0000235	macrophage	naive	163	ge	27768889	bulk	ENSG00000107798	LIPA
Aragam_2022_chr10:88247603-90247603	chr10_89247603_T_G	IDL_CE_chr10:88243170-90243170	0.859909	0.872753	QTD000534	ENSG00000107798	L1	chr10_89243088_C_T	chr10_89243170_C_T	QTS000029	TwinsUK	fat	UBERON_0001013	adipose	naive	381	ge	25436857	bulk	ENSG00000107798	LIPA
Aragam_2022_chr10:88247603-90247603	chr10_89247603_T_G	IDL_CE_chr10:88243170-90243170	0.859909	0.868245	QTD000366	ENSG00000107798	L1	chr10_89251701_C_T	chr10_89243170_C_T	QTS000017	iPSCORE	iPSC	EFO_0004905	iPSC	naive	101	ge	28410642	bulk	ENSG00000107798	LIPA
Aragam_2022_chr10:88247603-90247603	chr10_89247603_T_G	IDL_CE_chr10:88243170-90243170	0.859909	0.85529	QTD000036	ENSG00000107798	L1	chr10_89251701_C_T	chr10_89243170_C_T	QTS000003	Bossini-Castillo_2019	Treg_naive	CL_0002677	Treg memory	naive	119	ge	35591976	bulk	ENSG00000107798	LIPA
Aragam_2022_chr10:88247603-90247603	chr10_89247603_T_G	IDL_CE_chr10:88243170-90243170	0.859909	0.92642	QTD000379	ENSG00000107798	L1	chr10_89243170_C_T	chr10_89243170_C_T	QTS000021	Nedelec_2016	macrophage_Listeria	CL_0000235	macrophage	Listeria_5h	163	ge	27768889	bulk	ENSG00000107798	LIPA
Aragam_2022_chr10:88247603-90247603	chr10_89247603_T_G	IDL_CE_chr10:88243170-90243170	0.859909	0.884475	QTD000105	ENSG00000107798	L1	chr10_89243662_A_C	chr10_89243170_C_T	QTS000012	GENCORD	T-cell	CL_0000084	T cell	naive	184	ge	23755361	bulk	ENSG00000107798	LIPA
Aragam_2022_chr10:88247603-90247603	chr10_89247603_T_G	IDL_CE_chr10:88243170-90243170	0.859909	0.830555	QTD000464	ENSG00000107798	L1	chr10_89250556_C_T	chr10_89243170_C_T	QTS000026	Schmiedel_2018	Treg_memory	CL_0002678	Treg naive	naive	89	ge	30449622	bulk	ENSG00000107798	LIPA
Aragam_2022_chr10:88247603-90247603	chr10_89247603_T_G	IDL_CE_chr10:88243170-90243170	0.859909	0.86669	QTD000356	ENSG00000107798	L1	chr10_89243170_C_T	chr10_89243170_C_T	QTS000015	GTEx	blood	UBERON_0000178	blood	naive	670	ge	32913098	bulk	ENSG00000107798	LIPA
Aragam_2022_chr10:88247603-90247603	chr10_89247603_T_G	IDL_CE_chr10:88243170-90243170	0.859909	0.881178	QTD000296	ENSG00000107798	L1	chr10_89251701_C_T	chr10_89243170_C_T	QTS000015	GTEx	pancreas	UBERON_0001150	pancreas	naive	305	ge	32913098	bulk	ENSG00000107798	LIPA
Aragam_2022_chr10:88247603-90247603	chr10_89247603_T_G	IDL_CE_chr10:88243170-90243170	0.859909	0.868283	QTD000444	ENSG00000107798	L1	chr10_89245129_A_G	chr10_89243170_C_T	QTS000026	Schmiedel_2018	Th17_memory	CL_0000899	Th17 cell	naive	89	ge	30449622	bulk	ENSG00000107798	LIPA
Aragam_2022_chr10:88247603-90247603	chr10_89247603_T_G	IDL_CE_chr10:88243170-90243170	0.859909	0.873629	QTD000613	ENSG00000107798	L1	chr10_89243662_A_C	chr10_89243170_C_T	QTS000038	OneK1K	CD4_TCM	CL_0000904	CD4+ TCM cell	naive	981	ge	35389779	single-cell	ENSG00000107798	LIPA
Aragam_2022_chr10:88247603-90247603	chr10_89247603_T_G	IDL_CE_chr10:88243170-90243170	0.859909	0.906463	QTD000373	ENSG00000107798	L1	chr10_89243047_C_T	chr10_89243170_C_T	QTS000019	Lepik_2017	blood	UBERON_0000178	blood	naive	471	ge	28922377	bulk	ENSG00000107798	LIPA
Aragam_2022_chr10:88247603-90247603	chr10_89247603_T_G	IDL_CE_chr10:88243170-90243170	0.859909	0.92636	QTD000001	ENSG00000107798	L1	chr10_89243170_C_T	chr10_89243170_C_T	QTS000001	Alasoo_2018	macrophage_naive	CL_0000235	macrophage	naive	84	ge	29379200	bulk	ENSG00000107798	LIPA
Aragam_2022_chr10:88247603-90247603	chr10_89247603_T_G	IDL_CE_chr10:88243170-90243170	0.859909	0.876707	QTD000484	ENSG00000107798	L1	chr10_89248437_ATT_A	chr10_89243170_C_T	QTS000026	Schmiedel_2018	CD4_T-cell_anti-CD3-CD28	CL_0000624	CD4+ T cell	anti-CD3-CD28_4h	89	ge	30449622	bulk	ENSG00000107798	LIPA
Aragam_2022_chr10:88247603-90247603	chr10_89247603_T_G	IDL_CE_chr10:88243170-90243170	0.859909	0.9196	QTD000414	ENSG00000107798	L1	chr10_89243047_C_T	chr10_89243170_C_T	QTS000024	Quach_2016	monocyte_LPS	CL_0002057	monocyte	LPS_6h	184	ge	27768888	bulk	ENSG00000107798	LIPA
Aragam_2022_chr10:88247603-90247603	chr10_89247603_T_G	IDL_CE_chr10:88243170-90243170	0.859909	0.914182	QTD000424	ENSG00000107798	L1	chr10_89243170_C_T	chr10_89243170_C_T	QTS000024	Quach_2016	monocyte_R848	CL_0002057	monocyte	R848_6h	191	ge	27768888	bulk	ENSG00000107798	LIPA
Aragam_2022_chr10:88247603-90247603	chr10_89247603_T_G	IDL_CE_chr10:88243170-90243170	0.859909	0.909344	QTD000409	ENSG00000107798	L1	chr10_89243047_C_T	chr10_89243170_C_T	QTS000024	Quach_2016	monocyte_naive	CL_0002057	monocyte	naive	200	ge	27768888	bulk	ENSG00000107798	LIPA
Aragam_2022_chr10:88247603-90247603	chr10_89247603_T_G	IDL_CE_chr10:88243170-90243170	0.859909	0.890856	QTD000429	ENSG00000107798	L1	chr10_89243088_C_T	chr10_89243170_C_T	QTS000024	Quach_2016	monocyte_IAV	CL_0002057	monocyte	Influenza_6h	198	ge	27768888	bulk	ENSG00000107798	LIPA
Aragam_2022_chr10:88247603-90247603	chr10_89247603_T_G	IDL_CE_chr10:88243170-90243170	0.859909	0.832182	QTD000549	ENSG00000107798	L1	chr10_89243088_C_T	chr10_89243170_C_T	QTS000029	TwinsUK	blood	UBERON_0000178	blood	naive	195	ge	25436857	bulk	ENSG00000107798	LIPA
Aragam_2022_chr10:88247603-90247603	chr10_89247603_T_G	IDL_CE_chr10:88243170-90243170	0.859909	0.829545	QTD000341	ENSG00000107798	L1	chr10_89251701_C_T	chr10_89243170_C_T	QTS000015	GTEx	thyroid	UBERON_0002046	thyroid	naive	574	ge	32913098	bulk	ENSG00000107798	LIPA
Aragam_2022_chr10:88247603-90247603	chr10_89247603_T_G	IDL_CE_chr10:88243170-90243170	0.859909	0.886171	QTD000126	ENSG00000107798	L1	chr10_89243047_C_T	chr10_89243170_C_T	QTS000015	GTEx	adrenal_gland	UBERON_0002369	adrenal gland	naive	233	ge	32913098	bulk	ENSG00000107798	LIPA
Aragam_2022_chr10:88247603-90247603	chr10_89247603_T_G	IDL_CE_chr10:88243170-90243170	0.859909	0.927753	QTD000389	ENSG00000107798	L1	chr10_89243170_C_T	chr10_89243170_C_T	QTS000021	Nedelec_2016	macrophage_Salmonella	CL_0000235	macrophage	Salmonella_5h	167	ge	27768889	bulk	ENSG00000107798	LIPA
Aragam_2022_chr10:88247603-90247603	chr10_89247603_T_G	IDL_CE_chr10:88243170-90243170	0.859909	0.884406	QTD000454	ENSG00000107798	L1	chr10_89248437_ATT_A	chr10_89243170_C_T	QTS000026	Schmiedel_2018	Th2_memory	CL_0000546	Th2 cell	naive	89	ge	30449622	bulk	ENSG00000107798	LIPA
Aragam_2022_chr10:88247603-90247603	chr10_89247603_T_G	IDL_CE_chr10:88243170-90243170	0.859909	0.923252	QTD000399	ENSG00000107798	L1	chr10_89243088_C_T	chr10_89243170_C_T	QTS000023	PhLiPS	iPSC	EFO_0004905	iPSC	naive	83	ge	28388432	bulk	ENSG00000107798	LIPA
Aragam_2022_chr10:88247603-90247603	chr10_89247603_T_G	IDL_CE_chr10:88243170-90243170	0.859909	0.910733	QTD000011	ENSG00000107798	L1	chr10_89248437_ATT_A	chr10_89243170_C_T	QTS000001	Alasoo_2018	macrophage_Salmonella	CL_0000235	macrophage	Salmonella_5h	84	ge	29379200	bulk	ENSG00000107798	LIPA
Aragam_2022_chr10:88247603-90247603	chr10_89247603_T_G	IDL_CE_chr10:88243170-90243170	0.859909	0.901091	QTD000504	ENSG00000107798	L1	chr10_89243170_C_T	chr10_89243170_C_T	QTS000026	Schmiedel_2018	monocyte_naive	CL_0002057	monocyte	naive	91	ge	30449622	bulk	ENSG00000107798	LIPA
Aragam_2022_chr10:88247603-90247603	chr10_89247603_T_G	IDL_CE_chr10:88243170-90243170	0.859909	0.813489	QTD000754	ILMN_1718063	L1	chr10_89247603_T_G	chr10_89243170_C_T	QTS000042	Kim-Hellmuth_2017	monocyte_IVT_90min	CL_0002057	monocyte	IVT_90min	96	microarray	28814792	bulk	ENSG00000107798	LIPA
Aragam_2022_chr10:88247603-90247603	chr10_89247603_T_G	IDL_CE_chr10:88243170-90243170	0.859909	0.828378	QTD000758	ILMN_1718063	L1	chr10_89247603_T_G	chr10_89243170_C_T	QTS000042	Kim-Hellmuth_2017	monocyte_MDP_90min	CL_0002057	monocyte	MDP_90min	96	microarray	28814792	bulk	ENSG00000107798	LIPA
Aragam_2022_chr10:88247603-90247603	chr10_89247603_T_G	IDL_CE_chr10:88243170-90243170	0.859909	0.882551	QTD000752	ILMN_1718063	L1	chr10_89243047_C_T	chr10_89243170_C_T	QTS000042	Kim-Hellmuth_2017	monocyte_naive	CL_0002057	monocyte	naive	96	microarray	28814792	bulk	ENSG00000107798	LIPA
Aragam_2022_chr10:88247603-90247603	chr10_89247603_T_G	IDL_CE_chr10:88243170-90243170	0.859909	0.817691	QTD000756	ILMN_1718063	L1	chr10_89243047_C_T	chr10_89243170_C_T	QTS000042	Kim-Hellmuth_2017	monocyte_LPS_90min	CL_0002057	monocyte	LPS_90min	96	microarray	28814792	bulk	ENSG00000107798	LIPA
Aragam_2022_chr10:88247603-90247603	chr10_89247603_T_G	IDL_CE_chr10:88243170-90243170	0.859909	0.894462	QTD000084	ILMN_1671703	L2	chr10_89243170_C_T	chr10_89243170_C_T	QTS000010	Fairfax_2014	monocyte_LPS24	CL_0002057	monocyte	LPS_24h	325	microarray	24604202	bulk	ENSG00000107796	ACTA2
Aragam_2022_chr10:88247603-90247603	chr10_89247603_T_G	IDL_CE_chr10:88243170-90243170	0.859909	0.90508	QTD000084	ILMN_1718063	L1	chr10_89243047_C_T	chr10_89243170_C_T	QTS000010	Fairfax_2014	monocyte_LPS24	CL_0002057	monocyte	LPS_24h	325	microarray	24604202	bulk	ENSG00000107798	LIPA
Aragam_2022_chr10:88247603-90247603	chr10_89247603_T_G	IDL_CE_chr10:88243170-90243170	0.859909	0.866541	QTD000071	ILMN_1718063	L1	chr10_89243662_A_C	chr10_89243170_C_T	QTS000007	CEDAR	platelet	CL_0000233	platelet	naive	205	microarray	29930244	bulk	ENSG00000107798	LIPA
Aragam_2022_chr10:88247603-90247603	chr10_89247603_T_G	IDL_CE_chr10:88243170-90243170	0.859909	0.942888	QTD000069	ILMN_1718063	L1	chr10_89243170_C_T	chr10_89243170_C_T	QTS000007	CEDAR	monocyte_CD14	CL_0002057	monocyte	naive	286	microarray	29930244	bulk	ENSG00000107798	LIPA
Aragam_2022_chr10:88247603-90247603	chr10_89247603_T_G	IDL_CE_chr10:88243170-90243170	0.859909	0.906463	QTD000081	ILMN_1718063	L1	chr10_89243047_C_T	chr10_89243170_C_T	QTS000010	Fairfax_2014	monocyte_naive	CL_0002057	monocyte	naive	420	microarray	24604202	bulk	ENSG00000107798	LIPA
Aragam_2022_chr10:88247603-90247603	chr10_89247603_T_G	IDL_C_chr10:88243170-90243170	0.859929	0.891343	QTD000610	ENSG00000107798	L1	chr10_89243088_C_T	chr10_89243170_C_T	QTS000038	OneK1K	CD16_Mono	CL_0002396	CD16+ monocyte	naive	930	ge	35389779	single-cell	ENSG00000107798	LIPA
Aragam_2022_chr10:88247603-90247603	chr10_89247603_T_G	IDL_C_chr10:88243170-90243170	0.859929	0.892845	QTD000609	ENSG00000107798	L1	chr10_89243047_C_T	chr10_89243170_C_T	QTS000038	OneK1K	CD14_Mono	CL_0002057	monocyte	naive	959	ge	35389779	single-cell	ENSG00000107798	LIPA
Aragam_2022_chr10:88247603-90247603	chr10_89247603_T_G	IDL_C_chr10:88243170-90243170	0.859929	0.889182	QTD000051	ENSG00000107798	L1	chr10_89245159_C_A	chr10_89243170_C_T	QTS000005	BrainSeq	brain	UBERON_0009834	brain (DLPFC)	naive	479	ge	30050107	bulk	ENSG00000107798	LIPA
Aragam_2022_chr10:88247603-90247603	chr10_89247603_T_G	IDL_C_chr10:88243170-90243170	0.859929	0.909025	QTD000499	ENSG00000107798	L1	chr10_89243088_C_T	chr10_89243170_C_T	QTS000026	Schmiedel_2018	monocyte_CD16_naive	CL_0002396	CD16+ monocyte	naive	90	ge	30449622	bulk	ENSG00000107798	LIPA
Aragam_2022_chr10:88247603-90247603	chr10_89247603_T_G	IDL_C_chr10:88243170-90243170	0.859929	0.877868	QTD000449	ENSG00000107798	L1	chr10_89243047_C_T	chr10_89243170_C_T	QTS000026	Schmiedel_2018	Th1_memory	CL_0000545	Th1 cell	naive	82	ge	30449622	bulk	ENSG00000107798	LIPA
Aragam_2022_chr10:88247603-90247603	chr10_89247603_T_G	IDL_C_chr10:88243170-90243170	0.859929	0.924651	QTD000384	ENSG00000107798	L1	chr10_89243047_C_T	chr10_89243170_C_T	QTS000021	Nedelec_2016	macrophage_naive	CL_0000235	macrophage	naive	163	ge	27768889	bulk	ENSG00000107798	LIPA
Aragam_2022_chr10:88247603-90247603	chr10_89247603_T_G	IDL_C_chr10:88243170-90243170	0.859929	0.858654	QTD000534	ENSG00000107798	L1	chr10_89243088_C_T	chr10_89243170_C_T	QTS000029	TwinsUK	fat	UBERON_0001013	adipose	naive	381	ge	25436857	bulk	ENSG00000107798	LIPA
Aragam_2022_chr10:88247603-90247603	chr10_89247603_T_G	IDL_C_chr10:88243170-90243170	0.859929	0.870168	QTD000366	ENSG00000107798	L1	chr10_89251701_C_T	chr10_89243170_C_T	QTS000017	iPSCORE	iPSC	EFO_0004905	iPSC	naive	101	ge	28410642	bulk	ENSG00000107798	LIPA
Aragam_2022_chr10:88247603-90247603	chr10_89247603_T_G	IDL_C_chr10:88243170-90243170	0.859929	0.854889	QTD000036	ENSG00000107798	L1	chr10_89251701_C_T	chr10_89243170_C_T	QTS000003	Bossini-Castillo_2019	Treg_naive	CL_0002677	Treg memory	naive	119	ge	35591976	bulk	ENSG00000107798	LIPA
Aragam_2022_chr10:88247603-90247603	chr10_89247603_T_G	IDL_C_chr10:88243170-90243170	0.859929	0.926208	QTD000379	ENSG00000107798	L1	chr10_89243170_C_T	chr10_89243170_C_T	QTS000021	Nedelec_2016	macrophage_Listeria	CL_0000235	macrophage	Listeria_5h	163	ge	27768889	bulk	ENSG00000107798	LIPA
Aragam_2022_chr10:88247603-90247603	chr10_89247603_T_G	IDL_C_chr10:88243170-90243170	0.859929	0.885329	QTD000105	ENSG00000107798	L1	chr10_89243662_A_C	chr10_89243170_C_T	QTS000012	GENCORD	T-cell	CL_0000084	T cell	naive	184	ge	23755361	bulk	ENSG00000107798	LIPA
Aragam_2022_chr10:88247603-90247603	chr10_89247603_T_G	IDL_C_chr10:88243170-90243170	0.859929	0.826569	QTD000464	ENSG00000107798	L1	chr10_89250556_C_T	chr10_89243170_C_T	QTS000026	Schmiedel_2018	Treg_memory	CL_0002678	Treg naive	naive	89	ge	30449622	bulk	ENSG00000107798	LIPA
Aragam_2022_chr10:88247603-90247603	chr10_89247603_T_G	IDL_C_chr10:88243170-90243170	0.859929	0.866234	QTD000356	ENSG00000107798	L1	chr10_89243170_C_T	chr10_89243170_C_T	QTS000015	GTEx	blood	UBERON_0000178	blood	naive	670	ge	32913098	bulk	ENSG00000107798	LIPA
Aragam_2022_chr10:88247603-90247603	chr10_89247603_T_G	IDL_C_chr10:88243170-90243170	0.859929	0.882591	QTD000296	ENSG00000107798	L1	chr10_89251701_C_T	chr10_89243170_C_T	QTS000015	GTEx	pancreas	UBERON_0001150	pancreas	naive	305	ge	32913098	bulk	ENSG00000107798	LIPA
Aragam_2022_chr10:88247603-90247603	chr10_89247603_T_G	IDL_C_chr10:88243170-90243170	0.859929	0.869813	QTD000444	ENSG00000107798	L1	chr10_89245129_A_G	chr10_89243170_C_T	QTS000026	Schmiedel_2018	Th17_memory	CL_0000899	Th17 cell	naive	89	ge	30449622	bulk	ENSG00000107798	LIPA
Aragam_2022_chr10:88247603-90247603	chr10_89247603_T_G	IDL_C_chr10:88243170-90243170	0.859929	0.874799	QTD000613	ENSG00000107798	L1	chr10_89243662_A_C	chr10_89243170_C_T	QTS000038	OneK1K	CD4_TCM	CL_0000904	CD4+ TCM cell	naive	981	ge	35389779	single-cell	ENSG00000107798	LIPA
Aragam_2022_chr10:88247603-90247603	chr10_89247603_T_G	IDL_C_chr10:88243170-90243170	0.859929	0.906352	QTD000373	ENSG00000107798	L1	chr10_89243047_C_T	chr10_89243170_C_T	QTS000019	Lepik_2017	blood	UBERON_0000178	blood	naive	471	ge	28922377	bulk	ENSG00000107798	LIPA
Aragam_2022_chr10:88247603-90247603	chr10_89247603_T_G	IDL_C_chr10:88243170-90243170	0.859929	0.926455	QTD000001	ENSG00000107798	L1	chr10_89243170_C_T	chr10_89243170_C_T	QTS000001	Alasoo_2018	macrophage_naive	CL_0000235	macrophage	naive	84	ge	29379200	bulk	ENSG00000107798	LIPA
Aragam_2022_chr10:88247603-90247603	chr10_89247603_T_G	IDL_C_chr10:88243170-90243170	0.859929	0.877954	QTD000484	ENSG00000107798	L1	chr10_89248437_ATT_A	chr10_89243170_C_T	QTS000026	Schmiedel_2018	CD4_T-cell_anti-CD3-CD28	CL_0000624	CD4+ T cell	anti-CD3-CD28_4h	89	ge	30449622	bulk	ENSG00000107798	LIPA
Aragam_2022_chr10:88247603-90247603	chr10_89247603_T_G	IDL_C_chr10:88243170-90243170	0.859929	0.919404	QTD000414	ENSG00000107798	L1	chr10_89243047_C_T	chr10_89243170_C_T	QTS000024	Quach_2016	monocyte_LPS	CL_0002057	monocyte	LPS_6h	184	ge	27768888	bulk	ENSG00000107798	LIPA
Aragam_2022_chr10:88247603-90247603	chr10_89247603_T_G	IDL_C_chr10:88243170-90243170	0.859929	0.9139	QTD000424	ENSG00000107798	L1	chr10_89243170_C_T	chr10_89243170_C_T	QTS000024	Quach_2016	monocyte_R848	CL_0002057	monocyte	R848_6h	191	ge	27768888	bulk	ENSG00000107798	LIPA
Aragam_2022_chr10:88247603-90247603	chr10_89247603_T_G	IDL_C_chr10:88243170-90243170	0.859929	0.909192	QTD000409	ENSG00000107798	L1	chr10_89243047_C_T	chr10_89243170_C_T	QTS000024	Quach_2016	monocyte_naive	CL_0002057	monocyte	naive	200	ge	27768888	bulk	ENSG00000107798	LIPA
Aragam_2022_chr10:88247603-90247603	chr10_89247603_T_G	IDL_C_chr10:88243170-90243170	0.859929	0.876044	QTD000429	ENSG00000107798	L1	chr10_89243088_C_T	chr10_89243170_C_T	QTS000024	Quach_2016	monocyte_IAV	CL_0002057	monocyte	Influenza_6h	198	ge	27768888	bulk	ENSG00000107798	LIPA
Aragam_2022_chr10:88247603-90247603	chr10_89247603_T_G	IDL_C_chr10:88243170-90243170	0.859929	0.822414	QTD000549	ENSG00000107798	L1	chr10_89243088_C_T	chr10_89243170_C_T	QTS000029	TwinsUK	blood	UBERON_0000178	blood	naive	195	ge	25436857	bulk	ENSG00000107798	LIPA
Aragam_2022_chr10:88247603-90247603	chr10_89247603_T_G	IDL_C_chr10:88243170-90243170	0.859929	0.831403	QTD000341	ENSG00000107798	L1	chr10_89251701_C_T	chr10_89243170_C_T	QTS000015	GTEx	thyroid	UBERON_0002046	thyroid	naive	574	ge	32913098	bulk	ENSG00000107798	LIPA
Aragam_2022_chr10:88247603-90247603	chr10_89247603_T_G	IDL_C_chr10:88243170-90243170	0.859929	0.886925	QTD000126	ENSG00000107798	L1	chr10_89243047_C_T	chr10_89243170_C_T	QTS000015	GTEx	adrenal_gland	UBERON_0002369	adrenal gland	naive	233	ge	32913098	bulk	ENSG00000107798	LIPA
Aragam_2022_chr10:88247603-90247603	chr10_89247603_T_G	IDL_C_chr10:88243170-90243170	0.859929	0.927541	QTD000389	ENSG00000107798	L1	chr10_89243170_C_T	chr10_89243170_C_T	QTS000021	Nedelec_2016	macrophage_Salmonella	CL_0000235	macrophage	Salmonella_5h	167	ge	27768889	bulk	ENSG00000107798	LIPA
Aragam_2022_chr10:88247603-90247603	chr10_89247603_T_G	IDL_C_chr10:88243170-90243170	0.859929	0.885406	QTD000454	ENSG00000107798	L1	chr10_89248437_ATT_A	chr10_89243170_C_T	QTS000026	Schmiedel_2018	Th2_memory	CL_0000546	Th2 cell	naive	89	ge	30449622	bulk	ENSG00000107798	LIPA
Aragam_2022_chr10:88247603-90247603	chr10_89247603_T_G	IDL_C_chr10:88243170-90243170	0.859929	0.908488	QTD000399	ENSG00000107798	L1	chr10_89243088_C_T	chr10_89243170_C_T	QTS000023	PhLiPS	iPSC	EFO_0004905	iPSC	naive	83	ge	28388432	bulk	ENSG00000107798	LIPA
Aragam_2022_chr10:88247603-90247603	chr10_89247603_T_G	IDL_C_chr10:88243170-90243170	0.859929	0.911108	QTD000011	ENSG00000107798	L1	chr10_89248437_ATT_A	chr10_89243170_C_T	QTS000001	Alasoo_2018	macrophage_Salmonella	CL_0000235	macrophage	Salmonella_5h	84	ge	29379200	bulk	ENSG00000107798	LIPA
Aragam_2022_chr10:88247603-90247603	chr10_89247603_T_G	IDL_C_chr10:88243170-90243170	0.859929	0.901614	QTD000504	ENSG00000107798	L1	chr10_89243170_C_T	chr10_89243170_C_T	QTS000026	Schmiedel_2018	monocyte_naive	CL_0002057	monocyte	naive	91	ge	30449622	bulk	ENSG00000107798	LIPA
Aragam_2022_chr10:88247603-90247603	chr10_89247603_T_G	IDL_C_chr10:88243170-90243170	0.859929	0.814452	QTD000754	ILMN_1718063	L1	chr10_89247603_T_G	chr10_89243170_C_T	QTS000042	Kim-Hellmuth_2017	monocyte_IVT_90min	CL_0002057	monocyte	IVT_90min	96	microarray	28814792	bulk	ENSG00000107798	LIPA
Aragam_2022_chr10:88247603-90247603	chr10_89247603_T_G	IDL_C_chr10:88243170-90243170	0.859929	0.829387	QTD000758	ILMN_1718063	L1	chr10_89247603_T_G	chr10_89243170_C_T	QTS000042	Kim-Hellmuth_2017	monocyte_MDP_90min	CL_0002057	monocyte	MDP_90min	96	microarray	28814792	bulk	ENSG00000107798	LIPA
Aragam_2022_chr10:88247603-90247603	chr10_89247603_T_G	IDL_C_chr10:88243170-90243170	0.859929	0.883208	QTD000752	ILMN_1718063	L1	chr10_89243047_C_T	chr10_89243170_C_T	QTS000042	Kim-Hellmuth_2017	monocyte_naive	CL_0002057	monocyte	naive	96	microarray	28814792	bulk	ENSG00000107798	LIPA
Aragam_2022_chr10:88247603-90247603	chr10_89247603_T_G	IDL_C_chr10:88243170-90243170	0.859929	0.818274	QTD000756	ILMN_1718063	L1	chr10_89243047_C_T	chr10_89243170_C_T	QTS000042	Kim-Hellmuth_2017	monocyte_LPS_90min	CL_0002057	monocyte	LPS_90min	96	microarray	28814792	bulk	ENSG00000107798	LIPA
Aragam_2022_chr10:88247603-90247603	chr10_89247603_T_G	IDL_C_chr10:88243170-90243170	0.859929	0.894564	QTD000084	ILMN_1671703	L2	chr10_89243170_C_T	chr10_89243170_C_T	QTS000010	Fairfax_2014	monocyte_LPS24	CL_0002057	monocyte	LPS_24h	325	microarray	24604202	bulk	ENSG00000107796	ACTA2
Aragam_2022_chr10:88247603-90247603	chr10_89247603_T_G	IDL_C_chr10:88243170-90243170	0.859929	0.90526	QTD000084	ILMN_1718063	L1	chr10_89243047_C_T	chr10_89243170_C_T	QTS000010	Fairfax_2014	monocyte_LPS24	CL_0002057	monocyte	LPS_24h	325	microarray	24604202	bulk	ENSG00000107798	LIPA
Aragam_2022_chr10:88247603-90247603	chr10_89247603_T_G	IDL_C_chr10:88243170-90243170	0.859929	0.867883	QTD000071	ILMN_1718063	L1	chr10_89243662_A_C	chr10_89243170_C_T	QTS000007	CEDAR	platelet	CL_0000233	platelet	naive	205	microarray	29930244	bulk	ENSG00000107798	LIPA
Aragam_2022_chr10:88247603-90247603	chr10_89247603_T_G	IDL_C_chr10:88243170-90243170	0.859929	0.942658	QTD000069	ILMN_1718063	L1	chr10_89243170_C_T	chr10_89243170_C_T	QTS000007	CEDAR	monocyte_CD14	CL_0002057	monocyte	naive	286	microarray	29930244	bulk	ENSG00000107798	LIPA
Aragam_2022_chr10:88247603-90247603	chr10_89247603_T_G	IDL_C_chr10:88243170-90243170	0.859929	0.906463	QTD000081	ILMN_1718063	L1	chr10_89243047_C_T	chr10_89243170_C_T	QTS000010	Fairfax_2014	monocyte_naive	CL_0002057	monocyte	naive	420	microarray	24604202	bulk	ENSG00000107798	LIPA
Aragam_2022_chr10:88247603-90247603	chr10_89247603_T_G	Total_C_chr10:88243170-90243170	0.859853	0.897688	QTD000610	ENSG00000107798	L1	chr10_89243088_C_T	chr10_89243170_C_T	QTS000038	OneK1K	CD16_Mono	CL_0002396	CD16+ monocyte	naive	930	ge	35389779	single-cell	ENSG00000107798	LIPA
Aragam_2022_chr10:88247603-90247603	chr10_89247603_T_G	Total_C_chr10:88243170-90243170	0.859853	0.903559	QTD000609	ENSG00000107798	L1	chr10_89243047_C_T	chr10_89243170_C_T	QTS000038	OneK1K	CD14_Mono	CL_0002057	monocyte	naive	959	ge	35389779	single-cell	ENSG00000107798	LIPA
Aragam_2022_chr10:88247603-90247603	chr10_89247603_T_G	Total_C_chr10:88243170-90243170	0.859853	0.898644	QTD000051	ENSG00000107798	L1	chr10_89245159_C_A	chr10_89243170_C_T	QTS000005	BrainSeq	brain	UBERON_0009834	brain (DLPFC)	naive	479	ge	30050107	bulk	ENSG00000107798	LIPA
Aragam_2022_chr10:88247603-90247603	chr10_89247603_T_G	Total_C_chr10:88243170-90243170	0.859853	0.914632	QTD000499	ENSG00000107798	L1	chr10_89243088_C_T	chr10_89243170_C_T	QTS000026	Schmiedel_2018	monocyte_CD16_naive	CL_0002396	CD16+ monocyte	naive	90	ge	30449622	bulk	ENSG00000107798	LIPA
Aragam_2022_chr10:88247603-90247603	chr10_89247603_T_G	Total_C_chr10:88243170-90243170	0.859853	0.886855	QTD000449	ENSG00000107798	L1	chr10_89243047_C_T	chr10_89243170_C_T	QTS000026	Schmiedel_2018	Th1_memory	CL_0000545	Th1 cell	naive	82	ge	30449622	bulk	ENSG00000107798	LIPA
Aragam_2022_chr10:88247603-90247603	chr10_89247603_T_G	Total_C_chr10:88243170-90243170	0.859853	0.936236	QTD000384	ENSG00000107798	L1	chr10_89243047_C_T	chr10_89243170_C_T	QTS000021	Nedelec_2016	macrophage_naive	CL_0000235	macrophage	naive	163	ge	27768889	bulk	ENSG00000107798	LIPA
Aragam_2022_chr10:88247603-90247603	chr10_89247603_T_G	Total_C_chr10:88243170-90243170	0.859853	0.868978	QTD000534	ENSG00000107798	L1	chr10_89243088_C_T	chr10_89243170_C_T	QTS000029	TwinsUK	fat	UBERON_0001013	adipose	naive	381	ge	25436857	bulk	ENSG00000107798	LIPA
Aragam_2022_chr10:88247603-90247603	chr10_89247603_T_G	Total_C_chr10:88243170-90243170	0.859853	0.876672	QTD000366	ENSG00000107798	L1	chr10_89251701_C_T	chr10_89243170_C_T	QTS000017	iPSCORE	iPSC	EFO_0004905	iPSC	naive	101	ge	28410642	bulk	ENSG00000107798	LIPA
Aragam_2022_chr10:88247603-90247603	chr10_89247603_T_G	Total_C_chr10:88243170-90243170	0.859853	0.865578	QTD000036	ENSG00000107798	L1	chr10_89251701_C_T	chr10_89243170_C_T	QTS000003	Bossini-Castillo_2019	Treg_naive	CL_0002677	Treg memory	naive	119	ge	35591976	bulk	ENSG00000107798	LIPA
Aragam_2022_chr10:88247603-90247603	chr10_89247603_T_G	Total_C_chr10:88243170-90243170	0.859853	0.93773	QTD000379	ENSG00000107798	L1	chr10_89243170_C_T	chr10_89243170_C_T	QTS000021	Nedelec_2016	macrophage_Listeria	CL_0000235	macrophage	Listeria_5h	163	ge	27768889	bulk	ENSG00000107798	LIPA
Aragam_2022_chr10:88247603-90247603	chr10_89247603_T_G	Total_C_chr10:88243170-90243170	0.859853	0.895618	QTD000105	ENSG00000107798	L1	chr10_89243662_A_C	chr10_89243170_C_T	QTS000012	GENCORD	T-cell	CL_0000084	T cell	naive	184	ge	23755361	bulk	ENSG00000107798	LIPA
Aragam_2022_chr10:88247603-90247603	chr10_89247603_T_G	Total_C_chr10:88243170-90243170	0.859853	0.841556	QTD000464	ENSG00000107798	L1	chr10_89250556_C_T	chr10_89243170_C_T	QTS000026	Schmiedel_2018	Treg_memory	CL_0002678	Treg naive	naive	89	ge	30449622	bulk	ENSG00000107798	LIPA
Aragam_2022_chr10:88247603-90247603	chr10_89247603_T_G	Total_C_chr10:88243170-90243170	0.859853	0.875706	QTD000356	ENSG00000107798	L1	chr10_89243170_C_T	chr10_89243170_C_T	QTS000015	GTEx	blood	UBERON_0000178	blood	naive	670	ge	32913098	bulk	ENSG00000107798	LIPA
Aragam_2022_chr10:88247603-90247603	chr10_89247603_T_G	Total_C_chr10:88243170-90243170	0.859853	0.890659	QTD000296	ENSG00000107798	L1	chr10_89251701_C_T	chr10_89243170_C_T	QTS000015	GTEx	pancreas	UBERON_0001150	pancreas	naive	305	ge	32913098	bulk	ENSG00000107798	LIPA
Aragam_2022_chr10:88247603-90247603	chr10_89247603_T_G	Total_C_chr10:88243170-90243170	0.859853	0.876883	QTD000444	ENSG00000107798	L1	chr10_89245129_A_G	chr10_89243170_C_T	QTS000026	Schmiedel_2018	Th17_memory	CL_0000899	Th17 cell	naive	89	ge	30449622	bulk	ENSG00000107798	LIPA
Aragam_2022_chr10:88247603-90247603	chr10_89247603_T_G	Total_C_chr10:88243170-90243170	0.859853	0.884096	QTD000613	ENSG00000107798	L1	chr10_89243662_A_C	chr10_89243170_C_T	QTS000038	OneK1K	CD4_TCM	CL_0000904	CD4+ TCM cell	naive	981	ge	35389779	single-cell	ENSG00000107798	LIPA
Aragam_2022_chr10:88247603-90247603	chr10_89247603_T_G	Total_C_chr10:88243170-90243170	0.859853	0.918184	QTD000373	ENSG00000107798	L1	chr10_89243047_C_T	chr10_89243170_C_T	QTS000019	Lepik_2017	blood	UBERON_0000178	blood	naive	471	ge	28922377	bulk	ENSG00000107798	LIPA
Aragam_2022_chr10:88247603-90247603	chr10_89247603_T_G	Total_C_chr10:88243170-90243170	0.859853	0.935747	QTD000001	ENSG00000107798	L1	chr10_89243170_C_T	chr10_89243170_C_T	QTS000001	Alasoo_2018	macrophage_naive	CL_0000235	macrophage	naive	84	ge	29379200	bulk	ENSG00000107798	LIPA
Aragam_2022_chr10:88247603-90247603	chr10_89247603_T_G	Total_C_chr10:88243170-90243170	0.859853	0.886439	QTD000484	ENSG00000107798	L1	chr10_89248437_ATT_A	chr10_89243170_C_T	QTS000026	Schmiedel_2018	CD4_T-cell_anti-CD3-CD28	CL_0000624	CD4+ T cell	anti-CD3-CD28_4h	89	ge	30449622	bulk	ENSG00000107798	LIPA
Aragam_2022_chr10:88247603-90247603	chr10_89247603_T_G	Total_C_chr10:88243170-90243170	0.859853	0.93115	QTD000414	ENSG00000107798	L1	chr10_89243047_C_T	chr10_89243170_C_T	QTS000024	Quach_2016	monocyte_LPS	CL_0002057	monocyte	LPS_6h	184	ge	27768888	bulk	ENSG00000107798	LIPA
Aragam_2022_chr10:88247603-90247603	chr10_89247603_T_G	Total_C_chr10:88243170-90243170	0.859853	0.925777	QTD000424	ENSG00000107798	L1	chr10_89243170_C_T	chr10_89243170_C_T	QTS000024	Quach_2016	monocyte_R848	CL_0002057	monocyte	R848_6h	191	ge	27768888	bulk	ENSG00000107798	LIPA
Aragam_2022_chr10:88247603-90247603	chr10_89247603_T_G	Total_C_chr10:88243170-90243170	0.859853	0.92106	QTD000409	ENSG00000107798	L1	chr10_89243047_C_T	chr10_89243170_C_T	QTS000024	Quach_2016	monocyte_naive	CL_0002057	monocyte	naive	200	ge	27768888	bulk	ENSG00000107798	LIPA
Aragam_2022_chr10:88247603-90247603	chr10_89247603_T_G	Total_C_chr10:88243170-90243170	0.859853	0.88251	QTD000429	ENSG00000107798	L1	chr10_89243088_C_T	chr10_89243170_C_T	QTS000024	Quach_2016	monocyte_IAV	CL_0002057	monocyte	Influenza_6h	198	ge	27768888	bulk	ENSG00000107798	LIPA
Aragam_2022_chr10:88247603-90247603	chr10_89247603_T_G	Total_C_chr10:88243170-90243170	0.859853	0.836029	QTD000549	ENSG00000107798	L1	chr10_89243088_C_T	chr10_89243170_C_T	QTS000029	TwinsUK	blood	UBERON_0000178	blood	naive	195	ge	25436857	bulk	ENSG00000107798	LIPA
Aragam_2022_chr10:88247603-90247603	chr10_89247603_T_G	Total_C_chr10:88243170-90243170	0.859853	0.834343	QTD000341	ENSG00000107798	L1	chr10_89251701_C_T	chr10_89243170_C_T	QTS000015	GTEx	thyroid	UBERON_0002046	thyroid	naive	574	ge	32913098	bulk	ENSG00000107798	LIPA
Aragam_2022_chr10:88247603-90247603	chr10_89247603_T_G	Total_C_chr10:88243170-90243170	0.859853	0.895174	QTD000126	ENSG00000107798	L1	chr10_89243047_C_T	chr10_89243170_C_T	QTS000015	GTEx	adrenal_gland	UBERON_0002369	adrenal gland	naive	233	ge	32913098	bulk	ENSG00000107798	LIPA
Aragam_2022_chr10:88247603-90247603	chr10_89247603_T_G	Total_C_chr10:88243170-90243170	0.859853	0.939005	QTD000389	ENSG00000107798	L1	chr10_89243170_C_T	chr10_89243170_C_T	QTS000021	Nedelec_2016	macrophage_Salmonella	CL_0000235	macrophage	Salmonella_5h	167	ge	27768889	bulk	ENSG00000107798	LIPA
Aragam_2022_chr10:88247603-90247603	chr10_89247603_T_G	Total_C_chr10:88243170-90243170	0.859853	0.894818	QTD000454	ENSG00000107798	L1	chr10_89248437_ATT_A	chr10_89243170_C_T	QTS000026	Schmiedel_2018	Th2_memory	CL_0000546	Th2 cell	naive	89	ge	30449622	bulk	ENSG00000107798	LIPA
Aragam_2022_chr10:88247603-90247603	chr10_89247603_T_G	Total_C_chr10:88243170-90243170	0.859853	0.914151	QTD000399	ENSG00000107798	L1	chr10_89243088_C_T	chr10_89243170_C_T	QTS000023	PhLiPS	iPSC	EFO_0004905	iPSC	naive	83	ge	28388432	bulk	ENSG00000107798	LIPA
Aragam_2022_chr10:88247603-90247603	chr10_89247603_T_G	Total_C_chr10:88243170-90243170	0.859853	0.921131	QTD000011	ENSG00000107798	L1	chr10_89248437_ATT_A	chr10_89243170_C_T	QTS000001	Alasoo_2018	macrophage_Salmonella	CL_0000235	macrophage	Salmonella_5h	84	ge	29379200	bulk	ENSG00000107798	LIPA
Aragam_2022_chr10:88247603-90247603	chr10_89247603_T_G	Total_C_chr10:88243170-90243170	0.859853	0.912172	QTD000504	ENSG00000107798	L1	chr10_89243170_C_T	chr10_89243170_C_T	QTS000026	Schmiedel_2018	monocyte_naive	CL_0002057	monocyte	naive	91	ge	30449622	bulk	ENSG00000107798	LIPA
Aragam_2022_chr10:88247603-90247603	chr10_89247603_T_G	Total_C_chr10:88243170-90243170	0.859853	0.808235	QTD000754	ILMN_1718063	L1	chr10_89247603_T_G	chr10_89243170_C_T	QTS000042	Kim-Hellmuth_2017	monocyte_IVT_90min	CL_0002057	monocyte	IVT_90min	96	microarray	28814792	bulk	ENSG00000107798	LIPA
Aragam_2022_chr10:88247603-90247603	chr10_89247603_T_G	Total_C_chr10:88243170-90243170	0.859853	0.826804	QTD000758	ILMN_1718063	L1	chr10_89247603_T_G	chr10_89243170_C_T	QTS000042	Kim-Hellmuth_2017	monocyte_MDP_90min	CL_0002057	monocyte	MDP_90min	96	microarray	28814792	bulk	ENSG00000107798	LIPA
Aragam_2022_chr10:88247603-90247603	chr10_89247603_T_G	Total_C_chr10:88243170-90243170	0.859853	0.891688	QTD000752	ILMN_1718063	L1	chr10_89243047_C_T	chr10_89243170_C_T	QTS000042	Kim-Hellmuth_2017	monocyte_naive	CL_0002057	monocyte	naive	96	microarray	28814792	bulk	ENSG00000107798	LIPA
Aragam_2022_chr10:88247603-90247603	chr10_89247603_T_G	Total_C_chr10:88243170-90243170	0.859853	0.816453	QTD000756	ILMN_1718063	L1	chr10_89243047_C_T	chr10_89243170_C_T	QTS000042	Kim-Hellmuth_2017	monocyte_LPS_90min	CL_0002057	monocyte	LPS_90min	96	microarray	28814792	bulk	ENSG00000107798	LIPA
Aragam_2022_chr10:88247603-90247603	chr10_89247603_T_G	Total_C_chr10:88243170-90243170	0.859853	0.905282	QTD000084	ILMN_1671703	L2	chr10_89243170_C_T	chr10_89243170_C_T	QTS000010	Fairfax_2014	monocyte_LPS24	CL_0002057	monocyte	LPS_24h	325	microarray	24604202	bulk	ENSG00000107796	ACTA2
Aragam_2022_chr10:88247603-90247603	chr10_89247603_T_G	Total_C_chr10:88243170-90243170	0.859853	0.91726	QTD000084	ILMN_1718063	L1	chr10_89243047_C_T	chr10_89243170_C_T	QTS000010	Fairfax_2014	monocyte_LPS24	CL_0002057	monocyte	LPS_24h	325	microarray	24604202	bulk	ENSG00000107798	LIPA
Aragam_2022_chr10:88247603-90247603	chr10_89247603_T_G	Total_C_chr10:88243170-90243170	0.859853	0.881351	QTD000071	ILMN_1718063	L1	chr10_89243662_A_C	chr10_89243170_C_T	QTS000007	CEDAR	platelet	CL_0000233	platelet	naive	205	microarray	29930244	bulk	ENSG00000107798	LIPA
Aragam_2022_chr10:88247603-90247603	chr10_89247603_T_G	Total_C_chr10:88243170-90243170	0.859853	0.953159	QTD000069	ILMN_1718063	L1	chr10_89243170_C_T	chr10_89243170_C_T	QTS000007	CEDAR	monocyte_CD14	CL_0002057	monocyte	naive	286	microarray	29930244	bulk	ENSG00000107798	LIPA
Aragam_2022_chr10:88247603-90247603	chr10_89247603_T_G	Total_C_chr10:88243170-90243170	0.859853	0.917428	QTD000081	ILMN_1718063	L1	chr10_89243047_C_T	chr10_89243170_C_T	QTS000010	Fairfax_2014	monocyte_naive	CL_0002057	monocyte	naive	420	microarray	24604202	bulk	ENSG00000107798	LIPA
Aragam_2022_chr10:88247603-90247603	chr10_89247603_T_G	Albumin_chr10:88243170-90243170	0.80648	0.911871	QTD000610	ENSG00000107798	L1	chr10_89243088_C_T	chr10_89243170_C_T	QTS000038	OneK1K	CD16_Mono	CL_0002396	CD16+ monocyte	naive	930	ge	35389779	single-cell	ENSG00000107798	LIPA
Aragam_2022_chr10:88247603-90247603	chr10_89247603_T_G	Albumin_chr10:88243170-90243170	0.80648	0.883865	QTD000609	ENSG00000107798	L1	chr10_89243047_C_T	chr10_89243170_C_T	QTS000038	OneK1K	CD14_Mono	CL_0002057	monocyte	naive	959	ge	35389779	single-cell	ENSG00000107798	LIPA
Aragam_2022_chr10:88247603-90247603	chr10_89247603_T_G	Albumin_chr10:88243170-90243170	0.80648	0.860964	QTD000051	ENSG00000107798	L1	chr10_89245159_C_A	chr10_89243170_C_T	QTS000005	BrainSeq	brain	UBERON_0009834	brain (DLPFC)	naive	479	ge	30050107	bulk	ENSG00000107798	LIPA
Aragam_2022_chr10:88247603-90247603	chr10_89247603_T_G	Albumin_chr10:88243170-90243170	0.80648	0.924256	QTD000499	ENSG00000107798	L1	chr10_89243088_C_T	chr10_89243170_C_T	QTS000026	Schmiedel_2018	monocyte_CD16_naive	CL_0002396	CD16+ monocyte	naive	90	ge	30449622	bulk	ENSG00000107798	LIPA
Aragam_2022_chr10:88247603-90247603	chr10_89247603_T_G	Albumin_chr10:88243170-90243170	0.80648	0.851387	QTD000449	ENSG00000107798	L1	chr10_89243047_C_T	chr10_89243170_C_T	QTS000026	Schmiedel_2018	Th1_memory	CL_0000545	Th1 cell	naive	82	ge	30449622	bulk	ENSG00000107798	LIPA
Aragam_2022_chr10:88247603-90247603	chr10_89247603_T_G	Albumin_chr10:88243170-90243170	0.80648	0.915135	QTD000384	ENSG00000107798	L1	chr10_89243047_C_T	chr10_89243170_C_T	QTS000021	Nedelec_2016	macrophage_naive	CL_0000235	macrophage	naive	163	ge	27768889	bulk	ENSG00000107798	LIPA
Aragam_2022_chr10:88247603-90247603	chr10_89247603_T_G	Albumin_chr10:88243170-90243170	0.80648	0.89206	QTD000534	ENSG00000107798	L1	chr10_89243088_C_T	chr10_89243170_C_T	QTS000029	TwinsUK	fat	UBERON_0001013	adipose	naive	381	ge	25436857	bulk	ENSG00000107798	LIPA
Aragam_2022_chr10:88247603-90247603	chr10_89247603_T_G	Albumin_chr10:88243170-90243170	0.80648	0.832363	QTD000366	ENSG00000107798	L1	chr10_89251701_C_T	chr10_89243170_C_T	QTS000017	iPSCORE	iPSC	EFO_0004905	iPSC	naive	101	ge	28410642	bulk	ENSG00000107798	LIPA
Aragam_2022_chr10:88247603-90247603	chr10_89247603_T_G	Albumin_chr10:88243170-90243170	0.80648	0.860897	QTD000036	ENSG00000107798	L1	chr10_89251701_C_T	chr10_89243170_C_T	QTS000003	Bossini-Castillo_2019	Treg_naive	CL_0002677	Treg memory	naive	119	ge	35591976	bulk	ENSG00000107798	LIPA
Aragam_2022_chr10:88247603-90247603	chr10_89247603_T_G	Albumin_chr10:88243170-90243170	0.80648	0.91591	QTD000379	ENSG00000107798	L1	chr10_89243170_C_T	chr10_89243170_C_T	QTS000021	Nedelec_2016	macrophage_Listeria	CL_0000235	macrophage	Listeria_5h	163	ge	27768889	bulk	ENSG00000107798	LIPA
Aragam_2022_chr10:88247603-90247603	chr10_89247603_T_G	Albumin_chr10:88243170-90243170	0.80648	0.865897	QTD000105	ENSG00000107798	L1	chr10_89243662_A_C	chr10_89243170_C_T	QTS000012	GENCORD	T-cell	CL_0000084	T cell	naive	184	ge	23755361	bulk	ENSG00000107798	LIPA
Aragam_2022_chr10:88247603-90247603	chr10_89247603_T_G	Albumin_chr10:88243170-90243170	0.80648	0.864182	QTD000464	ENSG00000107798	L1	chr10_89250556_C_T	chr10_89243170_C_T	QTS000026	Schmiedel_2018	Treg_memory	CL_0002678	Treg naive	naive	89	ge	30449622	bulk	ENSG00000107798	LIPA
Aragam_2022_chr10:88247603-90247603	chr10_89247603_T_G	Albumin_chr10:88243170-90243170	0.80648	0.833513	QTD000356	ENSG00000107798	L1	chr10_89243170_C_T	chr10_89243170_C_T	QTS000015	GTEx	blood	UBERON_0000178	blood	naive	670	ge	32913098	bulk	ENSG00000107798	LIPA
Aragam_2022_chr10:88247603-90247603	chr10_89247603_T_G	Albumin_chr10:88243170-90243170	0.80648	0.835498	QTD000296	ENSG00000107798	L1	chr10_89251701_C_T	chr10_89243170_C_T	QTS000015	GTEx	pancreas	UBERON_0001150	pancreas	naive	305	ge	32913098	bulk	ENSG00000107798	LIPA
Aragam_2022_chr10:88247603-90247603	chr10_89247603_T_G	Albumin_chr10:88243170-90243170	0.80648	0.836399	QTD000444	ENSG00000107798	L1	chr10_89245129_A_G	chr10_89243170_C_T	QTS000026	Schmiedel_2018	Th17_memory	CL_0000899	Th17 cell	naive	89	ge	30449622	bulk	ENSG00000107798	LIPA
Aragam_2022_chr10:88247603-90247603	chr10_89247603_T_G	Albumin_chr10:88243170-90243170	0.80648	0.849789	QTD000613	ENSG00000107798	L1	chr10_89243662_A_C	chr10_89243170_C_T	QTS000038	OneK1K	CD4_TCM	CL_0000904	CD4+ TCM cell	naive	981	ge	35389779	single-cell	ENSG00000107798	LIPA
Aragam_2022_chr10:88247603-90247603	chr10_89247603_T_G	Albumin_chr10:88243170-90243170	0.80648	0.906131	QTD000373	ENSG00000107798	L1	chr10_89243047_C_T	chr10_89243170_C_T	QTS000019	Lepik_2017	blood	UBERON_0000178	blood	naive	471	ge	28922377	bulk	ENSG00000107798	LIPA
Aragam_2022_chr10:88247603-90247603	chr10_89247603_T_G	Albumin_chr10:88243170-90243170	0.80648	0.881232	QTD000001	ENSG00000107798	L1	chr10_89243170_C_T	chr10_89243170_C_T	QTS000001	Alasoo_2018	macrophage_naive	CL_0000235	macrophage	naive	84	ge	29379200	bulk	ENSG00000107798	LIPA
Aragam_2022_chr10:88247603-90247603	chr10_89247603_T_G	Albumin_chr10:88243170-90243170	0.80648	0.848072	QTD000484	ENSG00000107798	L1	chr10_89248437_ATT_A	chr10_89243170_C_T	QTS000026	Schmiedel_2018	CD4_T-cell_anti-CD3-CD28	CL_0000624	CD4+ T cell	anti-CD3-CD28_4h	89	ge	30449622	bulk	ENSG00000107798	LIPA
Aragam_2022_chr10:88247603-90247603	chr10_89247603_T_G	Albumin_chr10:88243170-90243170	0.80648	0.912597	QTD000414	ENSG00000107798	L1	chr10_89243047_C_T	chr10_89243170_C_T	QTS000024	Quach_2016	monocyte_LPS	CL_0002057	monocyte	LPS_6h	184	ge	27768888	bulk	ENSG00000107798	LIPA
Aragam_2022_chr10:88247603-90247603	chr10_89247603_T_G	Albumin_chr10:88243170-90243170	0.80648	0.899958	QTD000424	ENSG00000107798	L1	chr10_89243170_C_T	chr10_89243170_C_T	QTS000024	Quach_2016	monocyte_R848	CL_0002057	monocyte	R848_6h	191	ge	27768888	bulk	ENSG00000107798	LIPA
Aragam_2022_chr10:88247603-90247603	chr10_89247603_T_G	Albumin_chr10:88243170-90243170	0.80648	0.908082	QTD000409	ENSG00000107798	L1	chr10_89243047_C_T	chr10_89243170_C_T	QTS000024	Quach_2016	monocyte_naive	CL_0002057	monocyte	naive	200	ge	27768888	bulk	ENSG00000107798	LIPA
Aragam_2022_chr10:88247603-90247603	chr10_89247603_T_G	Albumin_chr10:88243170-90243170	0.80648	0.89689	QTD000429	ENSG00000107798	L1	chr10_89243088_C_T	chr10_89243170_C_T	QTS000024	Quach_2016	monocyte_IAV	CL_0002057	monocyte	Influenza_6h	198	ge	27768888	bulk	ENSG00000107798	LIPA
Aragam_2022_chr10:88247603-90247603	chr10_89247603_T_G	Albumin_chr10:88243170-90243170	0.80648	0.872648	QTD000549	ENSG00000107798	L1	chr10_89243088_C_T	chr10_89243170_C_T	QTS000029	TwinsUK	blood	UBERON_0000178	blood	naive	195	ge	25436857	bulk	ENSG00000107798	LIPA
Aragam_2022_chr10:88247603-90247603	chr10_89247603_T_G	Albumin_chr10:88243170-90243170	0.80648	0.816988	QTD000341	ENSG00000107798	L1	chr10_89251701_C_T	chr10_89243170_C_T	QTS000015	GTEx	thyroid	UBERON_0002046	thyroid	naive	574	ge	32913098	bulk	ENSG00000107798	LIPA
Aragam_2022_chr10:88247603-90247603	chr10_89247603_T_G	Albumin_chr10:88243170-90243170	0.80648	0.859135	QTD000126	ENSG00000107798	L1	chr10_89243047_C_T	chr10_89243170_C_T	QTS000015	GTEx	adrenal_gland	UBERON_0002369	adrenal gland	naive	233	ge	32913098	bulk	ENSG00000107798	LIPA
Aragam_2022_chr10:88247603-90247603	chr10_89247603_T_G	Albumin_chr10:88243170-90243170	0.80648	0.916588	QTD000389	ENSG00000107798	L1	chr10_89243170_C_T	chr10_89243170_C_T	QTS000021	Nedelec_2016	macrophage_Salmonella	CL_0000235	macrophage	Salmonella_5h	167	ge	27768889	bulk	ENSG00000107798	LIPA
Aragam_2022_chr10:88247603-90247603	chr10_89247603_T_G	Albumin_chr10:88243170-90243170	0.80648	0.859662	QTD000454	ENSG00000107798	L1	chr10_89248437_ATT_A	chr10_89243170_C_T	QTS000026	Schmiedel_2018	Th2_memory	CL_0000546	Th2 cell	naive	89	ge	30449622	bulk	ENSG00000107798	LIPA
Aragam_2022_chr10:88247603-90247603	chr10_89247603_T_G	Albumin_chr10:88243170-90243170	0.80648	0.9239	QTD000399	ENSG00000107798	L1	chr10_89243088_C_T	chr10_89243170_C_T	QTS000023	PhLiPS	iPSC	EFO_0004905	iPSC	naive	83	ge	28388432	bulk	ENSG00000107798	LIPA
Aragam_2022_chr10:88247603-90247603	chr10_89247603_T_G	Albumin_chr10:88243170-90243170	0.80648	0.877391	QTD000011	ENSG00000107798	L1	chr10_89248437_ATT_A	chr10_89243170_C_T	QTS000001	Alasoo_2018	macrophage_Salmonella	CL_0000235	macrophage	Salmonella_5h	84	ge	29379200	bulk	ENSG00000107798	LIPA
Aragam_2022_chr10:88247603-90247603	chr10_89247603_T_G	Albumin_chr10:88243170-90243170	0.80648	0.879674	QTD000504	ENSG00000107798	L1	chr10_89243170_C_T	chr10_89243170_C_T	QTS000026	Schmiedel_2018	monocyte_naive	CL_0002057	monocyte	naive	91	ge	30449622	bulk	ENSG00000107798	LIPA
Aragam_2022_chr10:88247603-90247603	chr10_89247603_T_G	Albumin_chr10:88243170-90243170	0.80648	0.860999	QTD000752	ILMN_1718063	L1	chr10_89243047_C_T	chr10_89243170_C_T	QTS000042	Kim-Hellmuth_2017	monocyte_naive	CL_0002057	monocyte	naive	96	microarray	28814792	bulk	ENSG00000107798	LIPA
Aragam_2022_chr10:88247603-90247603	chr10_89247603_T_G	Albumin_chr10:88243170-90243170	0.80648	0.801735	QTD000756	ILMN_1718063	L1	chr10_89243047_C_T	chr10_89243170_C_T	QTS000042	Kim-Hellmuth_2017	monocyte_LPS_90min	CL_0002057	monocyte	LPS_90min	96	microarray	28814792	bulk	ENSG00000107798	LIPA
Aragam_2022_chr10:88247603-90247603	chr10_89247603_T_G	Albumin_chr10:88243170-90243170	0.80648	0.849833	QTD000084	ILMN_1671703	L2	chr10_89243170_C_T	chr10_89243170_C_T	QTS000010	Fairfax_2014	monocyte_LPS24	CL_0002057	monocyte	LPS_24h	325	microarray	24604202	bulk	ENSG00000107796	ACTA2
Aragam_2022_chr10:88247603-90247603	chr10_89247603_T_G	Albumin_chr10:88243170-90243170	0.80648	0.899779	QTD000084	ILMN_1718063	L1	chr10_89243047_C_T	chr10_89243170_C_T	QTS000010	Fairfax_2014	monocyte_LPS24	CL_0002057	monocyte	LPS_24h	325	microarray	24604202	bulk	ENSG00000107798	LIPA
Aragam_2022_chr10:88247603-90247603	chr10_89247603_T_G	Albumin_chr10:88243170-90243170	0.80648	0.872264	QTD000071	ILMN_1718063	L1	chr10_89243662_A_C	chr10_89243170_C_T	QTS000007	CEDAR	platelet	CL_0000233	platelet	naive	205	microarray	29930244	bulk	ENSG00000107798	LIPA
Aragam_2022_chr10:88247603-90247603	chr10_89247603_T_G	Albumin_chr10:88243170-90243170	0.80648	0.925244	QTD000069	ILMN_1718063	L1	chr10_89243170_C_T	chr10_89243170_C_T	QTS000007	CEDAR	monocyte_CD14	CL_0002057	monocyte	naive	286	microarray	29930244	bulk	ENSG00000107798	LIPA
Aragam_2022_chr10:88247603-90247603	chr10_89247603_T_G	Albumin_chr10:88243170-90243170	0.80648	0.89864	QTD000081	ILMN_1718063	L1	chr10_89243047_C_T	chr10_89243170_C_T	QTS000010	Fairfax_2014	monocyte_naive	CL_0002057	monocyte	naive	420	microarray	24604202	bulk	ENSG00000107798	LIPA
Aragam_2022_chr10:88247603-90247603	chr10_89247603_T_G	Total_CE_chr10:88243170-90243170	0.868779	0.893929	QTD000610	ENSG00000107798	L1	chr10_89243088_C_T	chr10_89243170_C_T	QTS000038	OneK1K	CD16_Mono	CL_0002396	CD16+ monocyte	naive	930	ge	35389779	single-cell	ENSG00000107798	LIPA
Aragam_2022_chr10:88247603-90247603	chr10_89247603_T_G	Total_CE_chr10:88243170-90243170	0.868779	0.912426	QTD000609	ENSG00000107798	L1	chr10_89243047_C_T	chr10_89243170_C_T	QTS000038	OneK1K	CD14_Mono	CL_0002057	monocyte	naive	959	ge	35389779	single-cell	ENSG00000107798	LIPA
Aragam_2022_chr10:88247603-90247603	chr10_89247603_T_G	Total_CE_chr10:88243170-90243170	0.868779	0.90318	QTD000051	ENSG00000107798	L1	chr10_89245159_C_A	chr10_89243170_C_T	QTS000005	BrainSeq	brain	UBERON_0009834	brain (DLPFC)	naive	479	ge	30050107	bulk	ENSG00000107798	LIPA
Aragam_2022_chr10:88247603-90247603	chr10_89247603_T_G	Total_CE_chr10:88243170-90243170	0.868779	0.912583	QTD000499	ENSG00000107798	L1	chr10_89243088_C_T	chr10_89243170_C_T	QTS000026	Schmiedel_2018	monocyte_CD16_naive	CL_0002396	CD16+ monocyte	naive	90	ge	30449622	bulk	ENSG00000107798	LIPA
Aragam_2022_chr10:88247603-90247603	chr10_89247603_T_G	Total_CE_chr10:88243170-90243170	0.868779	0.892212	QTD000449	ENSG00000107798	L1	chr10_89243047_C_T	chr10_89243170_C_T	QTS000026	Schmiedel_2018	Th1_memory	CL_0000545	Th1 cell	naive	82	ge	30449622	bulk	ENSG00000107798	LIPA
Aragam_2022_chr10:88247603-90247603	chr10_89247603_T_G	Total_CE_chr10:88243170-90243170	0.868779	0.942723	QTD000384	ENSG00000107798	L1	chr10_89243047_C_T	chr10_89243170_C_T	QTS000021	Nedelec_2016	macrophage_naive	CL_0000235	macrophage	naive	163	ge	27768889	bulk	ENSG00000107798	LIPA
Aragam_2022_chr10:88247603-90247603	chr10_89247603_T_G	Total_CE_chr10:88243170-90243170	0.868779	0.860772	QTD000534	ENSG00000107798	L1	chr10_89243088_C_T	chr10_89243170_C_T	QTS000029	TwinsUK	fat	UBERON_0001013	adipose	naive	381	ge	25436857	bulk	ENSG00000107798	LIPA
Aragam_2022_chr10:88247603-90247603	chr10_89247603_T_G	Total_CE_chr10:88243170-90243170	0.868779	0.878802	QTD000366	ENSG00000107798	L1	chr10_89251701_C_T	chr10_89243170_C_T	QTS000017	iPSCORE	iPSC	EFO_0004905	iPSC	naive	101	ge	28410642	bulk	ENSG00000107798	LIPA
Aragam_2022_chr10:88247603-90247603	chr10_89247603_T_G	Total_CE_chr10:88243170-90243170	0.868779	0.868654	QTD000036	ENSG00000107798	L1	chr10_89251701_C_T	chr10_89243170_C_T	QTS000003	Bossini-Castillo_2019	Treg_naive	CL_0002677	Treg memory	naive	119	ge	35591976	bulk	ENSG00000107798	LIPA
Aragam_2022_chr10:88247603-90247603	chr10_89247603_T_G	Total_CE_chr10:88243170-90243170	0.868779	0.944036	QTD000379	ENSG00000107798	L1	chr10_89243170_C_T	chr10_89243170_C_T	QTS000021	Nedelec_2016	macrophage_Listeria	CL_0000235	macrophage	Listeria_5h	163	ge	27768889	bulk	ENSG00000107798	LIPA
Aragam_2022_chr10:88247603-90247603	chr10_89247603_T_G	Total_CE_chr10:88243170-90243170	0.868779	0.901401	QTD000105	ENSG00000107798	L1	chr10_89243662_A_C	chr10_89243170_C_T	QTS000012	GENCORD	T-cell	CL_0000084	T cell	naive	184	ge	23755361	bulk	ENSG00000107798	LIPA
Aragam_2022_chr10:88247603-90247603	chr10_89247603_T_G	Total_CE_chr10:88243170-90243170	0.868779	0.831503	QTD000464	ENSG00000107798	L1	chr10_89250556_C_T	chr10_89243170_C_T	QTS000026	Schmiedel_2018	Treg_memory	CL_0002678	Treg naive	naive	89	ge	30449622	bulk	ENSG00000107798	LIPA
Aragam_2022_chr10:88247603-90247603	chr10_89247603_T_G	Total_CE_chr10:88243170-90243170	0.868779	0.885326	QTD000356	ENSG00000107798	L1	chr10_89243170_C_T	chr10_89243170_C_T	QTS000015	GTEx	blood	UBERON_0000178	blood	naive	670	ge	32913098	bulk	ENSG00000107798	LIPA
Aragam_2022_chr10:88247603-90247603	chr10_89247603_T_G	Total_CE_chr10:88243170-90243170	0.868779	0.893487	QTD000296	ENSG00000107798	L1	chr10_89251701_C_T	chr10_89243170_C_T	QTS000015	GTEx	pancreas	UBERON_0001150	pancreas	naive	305	ge	32913098	bulk	ENSG00000107798	LIPA
Aragam_2022_chr10:88247603-90247603	chr10_89247603_T_G	Total_CE_chr10:88243170-90243170	0.868779	0.880547	QTD000444	ENSG00000107798	L1	chr10_89245129_A_G	chr10_89243170_C_T	QTS000026	Schmiedel_2018	Th17_memory	CL_0000899	Th17 cell	naive	89	ge	30449622	bulk	ENSG00000107798	LIPA
Aragam_2022_chr10:88247603-90247603	chr10_89247603_T_G	Total_CE_chr10:88243170-90243170	0.868779	0.889315	QTD000613	ENSG00000107798	L1	chr10_89243662_A_C	chr10_89243170_C_T	QTS000038	OneK1K	CD4_TCM	CL_0000904	CD4+ TCM cell	naive	981	ge	35389779	single-cell	ENSG00000107798	LIPA
Aragam_2022_chr10:88247603-90247603	chr10_89247603_T_G	Total_CE_chr10:88243170-90243170	0.868779	0.926827	QTD000373	ENSG00000107798	L1	chr10_89243047_C_T	chr10_89243170_C_T	QTS000019	Lepik_2017	blood	UBERON_0000178	blood	naive	471	ge	28922377	bulk	ENSG00000107798	LIPA
Aragam_2022_chr10:88247603-90247603	chr10_89247603_T_G	Total_CE_chr10:88243170-90243170	0.868779	0.93956	QTD000001	ENSG00000107798	L1	chr10_89243170_C_T	chr10_89243170_C_T	QTS000001	Alasoo_2018	macrophage_naive	CL_0000235	macrophage	naive	84	ge	29379200	bulk	ENSG00000107798	LIPA
Aragam_2022_chr10:88247603-90247603	chr10_89247603_T_G	Total_CE_chr10:88243170-90243170	0.868779	0.890868	QTD000484	ENSG00000107798	L1	chr10_89248437_ATT_A	chr10_89243170_C_T	QTS000026	Schmiedel_2018	CD4_T-cell_anti-CD3-CD28	CL_0000624	CD4+ T cell	anti-CD3-CD28_4h	89	ge	30449622	bulk	ENSG00000107798	LIPA
Aragam_2022_chr10:88247603-90247603	chr10_89247603_T_G	Total_CE_chr10:88243170-90243170	0.868779	0.938253	QTD000414	ENSG00000107798	L1	chr10_89243047_C_T	chr10_89243170_C_T	QTS000024	Quach_2016	monocyte_LPS	CL_0002057	monocyte	LPS_6h	184	ge	27768888	bulk	ENSG00000107798	LIPA
Aragam_2022_chr10:88247603-90247603	chr10_89247603_T_G	Total_CE_chr10:88243170-90243170	0.868779	0.932842	QTD000424	ENSG00000107798	L1	chr10_89243170_C_T	chr10_89243170_C_T	QTS000024	Quach_2016	monocyte_R848	CL_0002057	monocyte	R848_6h	191	ge	27768888	bulk	ENSG00000107798	LIPA
Aragam_2022_chr10:88247603-90247603	chr10_89247603_T_G	Total_CE_chr10:88243170-90243170	0.868779	0.929461	QTD000409	ENSG00000107798	L1	chr10_89243047_C_T	chr10_89243170_C_T	QTS000024	Quach_2016	monocyte_naive	CL_0002057	monocyte	naive	200	ge	27768888	bulk	ENSG00000107798	LIPA
Aragam_2022_chr10:88247603-90247603	chr10_89247603_T_G	Total_CE_chr10:88243170-90243170	0.868779	0.878488	QTD000429	ENSG00000107798	L1	chr10_89243088_C_T	chr10_89243170_C_T	QTS000024	Quach_2016	monocyte_IAV	CL_0002057	monocyte	Influenza_6h	198	ge	27768888	bulk	ENSG00000107798	LIPA
Aragam_2022_chr10:88247603-90247603	chr10_89247603_T_G	Total_CE_chr10:88243170-90243170	0.868779	0.82122	QTD000549	ENSG00000107798	L1	chr10_89243088_C_T	chr10_89243170_C_T	QTS000029	TwinsUK	blood	UBERON_0000178	blood	naive	195	ge	25436857	bulk	ENSG00000107798	LIPA
Aragam_2022_chr10:88247603-90247603	chr10_89247603_T_G	Total_CE_chr10:88243170-90243170	0.868779	0.84087	QTD000341	ENSG00000107798	L1	chr10_89251701_C_T	chr10_89243170_C_T	QTS000015	GTEx	thyroid	UBERON_0002046	thyroid	naive	574	ge	32913098	bulk	ENSG00000107798	LIPA
Aragam_2022_chr10:88247603-90247603	chr10_89247603_T_G	Total_CE_chr10:88243170-90243170	0.868779	0.900976	QTD000126	ENSG00000107798	L1	chr10_89243047_C_T	chr10_89243170_C_T	QTS000015	GTEx	adrenal_gland	UBERON_0002369	adrenal gland	naive	233	ge	32913098	bulk	ENSG00000107798	LIPA
Aragam_2022_chr10:88247603-90247603	chr10_89247603_T_G	Total_CE_chr10:88243170-90243170	0.868779	0.945157	QTD000389	ENSG00000107798	L1	chr10_89243170_C_T	chr10_89243170_C_T	QTS000021	Nedelec_2016	macrophage_Salmonella	CL_0000235	macrophage	Salmonella_5h	167	ge	27768889	bulk	ENSG00000107798	LIPA
Aragam_2022_chr10:88247603-90247603	chr10_89247603_T_G	Total_CE_chr10:88243170-90243170	0.868779	0.899582	QTD000454	ENSG00000107798	L1	chr10_89248437_ATT_A	chr10_89243170_C_T	QTS000026	Schmiedel_2018	Th2_memory	CL_0000546	Th2 cell	naive	89	ge	30449622	bulk	ENSG00000107798	LIPA
Aragam_2022_chr10:88247603-90247603	chr10_89247603_T_G	Total_CE_chr10:88243170-90243170	0.868779	0.804142	QTD000121	ENSG00000107798	L1	chr10_89224275_G_A	chr10_89243170_C_T	QTS000015	GTEx	adipose_visceral	UBERON_0010414	adipose (visceral)	naive	469	ge	32913098	bulk	ENSG00000107798	LIPA
Aragam_2022_chr10:88247603-90247603	chr10_89247603_T_G	Total_CE_chr10:88243170-90243170	0.868779	0.912064	QTD000399	ENSG00000107798	L1	chr10_89243088_C_T	chr10_89243170_C_T	QTS000023	PhLiPS	iPSC	EFO_0004905	iPSC	naive	83	ge	28388432	bulk	ENSG00000107798	LIPA
Aragam_2022_chr10:88247603-90247603	chr10_89247603_T_G	Total_CE_chr10:88243170-90243170	0.868779	0.925724	QTD000011	ENSG00000107798	L1	chr10_89248437_ATT_A	chr10_89243170_C_T	QTS000001	Alasoo_2018	macrophage_Salmonella	CL_0000235	macrophage	Salmonella_5h	84	ge	29379200	bulk	ENSG00000107798	LIPA
Aragam_2022_chr10:88247603-90247603	chr10_89247603_T_G	Total_CE_chr10:88243170-90243170	0.868779	0.917764	QTD000504	ENSG00000107798	L1	chr10_89243170_C_T	chr10_89243170_C_T	QTS000026	Schmiedel_2018	monocyte_naive	CL_0002057	monocyte	naive	91	ge	30449622	bulk	ENSG00000107798	LIPA
Aragam_2022_chr10:88247603-90247603	chr10_89247603_T_G	Total_CE_chr10:88243170-90243170	0.868779	0.818433	QTD000754	ILMN_1718063	L1	chr10_89247603_T_G	chr10_89243170_C_T	QTS000042	Kim-Hellmuth_2017	monocyte_IVT_90min	CL_0002057	monocyte	IVT_90min	96	microarray	28814792	bulk	ENSG00000107798	LIPA
Aragam_2022_chr10:88247603-90247603	chr10_89247603_T_G	Total_CE_chr10:88243170-90243170	0.868779	0.83479	QTD000758	ILMN_1718063	L1	chr10_89247603_T_G	chr10_89243170_C_T	QTS000042	Kim-Hellmuth_2017	monocyte_MDP_90min	CL_0002057	monocyte	MDP_90min	96	microarray	28814792	bulk	ENSG00000107798	LIPA
Aragam_2022_chr10:88247603-90247603	chr10_89247603_T_G	Total_CE_chr10:88243170-90243170	0.868779	0.898452	QTD000752	ILMN_1718063	L1	chr10_89243047_C_T	chr10_89243170_C_T	QTS000042	Kim-Hellmuth_2017	monocyte_naive	CL_0002057	monocyte	naive	96	microarray	28814792	bulk	ENSG00000107798	LIPA
Aragam_2022_chr10:88247603-90247603	chr10_89247603_T_G	Total_CE_chr10:88243170-90243170	0.868779	0.828596	QTD000756	ILMN_1718063	L1	chr10_89243047_C_T	chr10_89243170_C_T	QTS000042	Kim-Hellmuth_2017	monocyte_LPS_90min	CL_0002057	monocyte	LPS_90min	96	microarray	28814792	bulk	ENSG00000107798	LIPA
Aragam_2022_chr10:88247603-90247603	chr10_89247603_T_G	Total_CE_chr10:88243170-90243170	0.868779	0.910608	QTD000084	ILMN_1671703	L2	chr10_89243170_C_T	chr10_89243170_C_T	QTS000010	Fairfax_2014	monocyte_LPS24	CL_0002057	monocyte	LPS_24h	325	microarray	24604202	bulk	ENSG00000107796	ACTA2
Aragam_2022_chr10:88247603-90247603	chr10_89247603_T_G	Total_CE_chr10:88243170-90243170	0.868779	0.924538	QTD000084	ILMN_1718063	L1	chr10_89243047_C_T	chr10_89243170_C_T	QTS000010	Fairfax_2014	monocyte_LPS24	CL_0002057	monocyte	LPS_24h	325	microarray	24604202	bulk	ENSG00000107798	LIPA
Aragam_2022_chr10:88247603-90247603	chr10_89247603_T_G	Total_CE_chr10:88243170-90243170	0.868779	0.888589	QTD000071	ILMN_1718063	L1	chr10_89243662_A_C	chr10_89243170_C_T	QTS000007	CEDAR	platelet	CL_0000233	platelet	naive	205	microarray	29930244	bulk	ENSG00000107798	LIPA
Aragam_2022_chr10:88247603-90247603	chr10_89247603_T_G	Total_CE_chr10:88243170-90243170	0.868779	0.957708	QTD000069	ILMN_1718063	L1	chr10_89243170_C_T	chr10_89243170_C_T	QTS000007	CEDAR	monocyte_CD14	CL_0002057	monocyte	naive	286	microarray	29930244	bulk	ENSG00000107798	LIPA
Aragam_2022_chr10:88247603-90247603	chr10_89247603_T_G	Total_CE_chr10:88243170-90243170	0.868779	0.9253	QTD000081	ILMN_1718063	L1	chr10_89243047_C_T	chr10_89243170_C_T	QTS000010	Fairfax_2014	monocyte_naive	CL_0002057	monocyte	naive	420	microarray	24604202	bulk	ENSG00000107798	LIPA
Aragam_2022_chr10:88247603-90247603	chr10_89247603_T_G	Total_FC_chr10:88243170-90243170	0.824941	0.908027	QTD000610	ENSG00000107798	L1	chr10_89243088_C_T	chr10_89243170_C_T	QTS000038	OneK1K	CD16_Mono	CL_0002396	CD16+ monocyte	naive	930	ge	35389779	single-cell	ENSG00000107798	LIPA
Aragam_2022_chr10:88247603-90247603	chr10_89247603_T_G	Total_FC_chr10:88243170-90243170	0.824941	0.868706	QTD000609	ENSG00000107798	L1	chr10_89243047_C_T	chr10_89243170_C_T	QTS000038	OneK1K	CD14_Mono	CL_0002057	monocyte	naive	959	ge	35389779	single-cell	ENSG00000107798	LIPA
Aragam_2022_chr10:88247603-90247603	chr10_89247603_T_G	Total_FC_chr10:88243170-90243170	0.824941	0.87795	QTD000051	ENSG00000107798	L1	chr10_89245159_C_A	chr10_89243170_C_T	QTS000005	BrainSeq	brain	UBERON_0009834	brain (DLPFC)	naive	479	ge	30050107	bulk	ENSG00000107798	LIPA
Aragam_2022_chr10:88247603-90247603	chr10_89247603_T_G	Total_FC_chr10:88243170-90243170	0.824941	0.919825	QTD000499	ENSG00000107798	L1	chr10_89243088_C_T	chr10_89243170_C_T	QTS000026	Schmiedel_2018	monocyte_CD16_naive	CL_0002396	CD16+ monocyte	naive	90	ge	30449622	bulk	ENSG00000107798	LIPA
Aragam_2022_chr10:88247603-90247603	chr10_89247603_T_G	Total_FC_chr10:88243170-90243170	0.824941	0.863332	QTD000449	ENSG00000107798	L1	chr10_89243047_C_T	chr10_89243170_C_T	QTS000026	Schmiedel_2018	Th1_memory	CL_0000545	Th1 cell	naive	82	ge	30449622	bulk	ENSG00000107798	LIPA
Aragam_2022_chr10:88247603-90247603	chr10_89247603_T_G	Total_FC_chr10:88243170-90243170	0.824941	0.909074	QTD000384	ENSG00000107798	L1	chr10_89243047_C_T	chr10_89243170_C_T	QTS000021	Nedelec_2016	macrophage_naive	CL_0000235	macrophage	naive	163	ge	27768889	bulk	ENSG00000107798	LIPA
Aragam_2022_chr10:88247603-90247603	chr10_89247603_T_G	Total_FC_chr10:88243170-90243170	0.824941	0.890953	QTD000534	ENSG00000107798	L1	chr10_89243088_C_T	chr10_89243170_C_T	QTS000029	TwinsUK	fat	UBERON_0001013	adipose	naive	381	ge	25436857	bulk	ENSG00000107798	LIPA
Aragam_2022_chr10:88247603-90247603	chr10_89247603_T_G	Total_FC_chr10:88243170-90243170	0.824941	0.861883	QTD000366	ENSG00000107798	L1	chr10_89251701_C_T	chr10_89243170_C_T	QTS000017	iPSCORE	iPSC	EFO_0004905	iPSC	naive	101	ge	28410642	bulk	ENSG00000107798	LIPA
Aragam_2022_chr10:88247603-90247603	chr10_89247603_T_G	Total_FC_chr10:88243170-90243170	0.824941	0.854804	QTD000036	ENSG00000107798	L1	chr10_89251701_C_T	chr10_89243170_C_T	QTS000003	Bossini-Castillo_2019	Treg_naive	CL_0002677	Treg memory	naive	119	ge	35591976	bulk	ENSG00000107798	LIPA
Aragam_2022_chr10:88247603-90247603	chr10_89247603_T_G	Total_FC_chr10:88243170-90243170	0.824941	0.911198	QTD000379	ENSG00000107798	L1	chr10_89243170_C_T	chr10_89243170_C_T	QTS000021	Nedelec_2016	macrophage_Listeria	CL_0000235	macrophage	Listeria_5h	163	ge	27768889	bulk	ENSG00000107798	LIPA
Aragam_2022_chr10:88247603-90247603	chr10_89247603_T_G	Total_FC_chr10:88243170-90243170	0.824941	0.871078	QTD000105	ENSG00000107798	L1	chr10_89243662_A_C	chr10_89243170_C_T	QTS000012	GENCORD	T-cell	CL_0000084	T cell	naive	184	ge	23755361	bulk	ENSG00000107798	LIPA
Aragam_2022_chr10:88247603-90247603	chr10_89247603_T_G	Total_FC_chr10:88243170-90243170	0.824941	0.869037	QTD000464	ENSG00000107798	L1	chr10_89250556_C_T	chr10_89243170_C_T	QTS000026	Schmiedel_2018	Treg_memory	CL_0002678	Treg naive	naive	89	ge	30449622	bulk	ENSG00000107798	LIPA
Aragam_2022_chr10:88247603-90247603	chr10_89247603_T_G	Total_FC_chr10:88243170-90243170	0.824941	0.835907	QTD000356	ENSG00000107798	L1	chr10_89243170_C_T	chr10_89243170_C_T	QTS000015	GTEx	blood	UBERON_0000178	blood	naive	670	ge	32913098	bulk	ENSG00000107798	LIPA
Aragam_2022_chr10:88247603-90247603	chr10_89247603_T_G	Total_FC_chr10:88243170-90243170	0.824941	0.874381	QTD000296	ENSG00000107798	L1	chr10_89251701_C_T	chr10_89243170_C_T	QTS000015	GTEx	pancreas	UBERON_0001150	pancreas	naive	305	ge	32913098	bulk	ENSG00000107798	LIPA
Aragam_2022_chr10:88247603-90247603	chr10_89247603_T_G	Total_FC_chr10:88243170-90243170	0.824941	0.857989	QTD000444	ENSG00000107798	L1	chr10_89245129_A_G	chr10_89243170_C_T	QTS000026	Schmiedel_2018	Th17_memory	CL_0000899	Th17 cell	naive	89	ge	30449622	bulk	ENSG00000107798	LIPA
Aragam_2022_chr10:88247603-90247603	chr10_89247603_T_G	Total_FC_chr10:88243170-90243170	0.824941	0.860871	QTD000613	ENSG00000107798	L1	chr10_89243662_A_C	chr10_89243170_C_T	QTS000038	OneK1K	CD4_TCM	CL_0000904	CD4+ TCM cell	naive	981	ge	35389779	single-cell	ENSG00000107798	LIPA
Aragam_2022_chr10:88247603-90247603	chr10_89247603_T_G	Total_FC_chr10:88243170-90243170	0.824941	0.883845	QTD000373	ENSG00000107798	L1	chr10_89243047_C_T	chr10_89243170_C_T	QTS000019	Lepik_2017	blood	UBERON_0000178	blood	naive	471	ge	28922377	bulk	ENSG00000107798	LIPA
Aragam_2022_chr10:88247603-90247603	chr10_89247603_T_G	Total_FC_chr10:88243170-90243170	0.824941	0.918285	QTD000001	ENSG00000107798	L1	chr10_89243170_C_T	chr10_89243170_C_T	QTS000001	Alasoo_2018	macrophage_naive	CL_0000235	macrophage	naive	84	ge	29379200	bulk	ENSG00000107798	LIPA
Aragam_2022_chr10:88247603-90247603	chr10_89247603_T_G	Total_FC_chr10:88243170-90243170	0.824941	0.865722	QTD000484	ENSG00000107798	L1	chr10_89248437_ATT_A	chr10_89243170_C_T	QTS000026	Schmiedel_2018	CD4_T-cell_anti-CD3-CD28	CL_0000624	CD4+ T cell	anti-CD3-CD28_4h	89	ge	30449622	bulk	ENSG00000107798	LIPA
Aragam_2022_chr10:88247603-90247603	chr10_89247603_T_G	Total_FC_chr10:88243170-90243170	0.824941	0.901855	QTD000414	ENSG00000107798	L1	chr10_89243047_C_T	chr10_89243170_C_T	QTS000024	Quach_2016	monocyte_LPS	CL_0002057	monocyte	LPS_6h	184	ge	27768888	bulk	ENSG00000107798	LIPA
Aragam_2022_chr10:88247603-90247603	chr10_89247603_T_G	Total_FC_chr10:88243170-90243170	0.824941	0.896066	QTD000424	ENSG00000107798	L1	chr10_89243170_C_T	chr10_89243170_C_T	QTS000024	Quach_2016	monocyte_R848	CL_0002057	monocyte	R848_6h	191	ge	27768888	bulk	ENSG00000107798	LIPA
Aragam_2022_chr10:88247603-90247603	chr10_89247603_T_G	Total_FC_chr10:88243170-90243170	0.824941	0.887439	QTD000409	ENSG00000107798	L1	chr10_89243047_C_T	chr10_89243170_C_T	QTS000024	Quach_2016	monocyte_naive	CL_0002057	monocyte	naive	200	ge	27768888	bulk	ENSG00000107798	LIPA
Aragam_2022_chr10:88247603-90247603	chr10_89247603_T_G	Total_FC_chr10:88243170-90243170	0.824941	0.893768	QTD000429	ENSG00000107798	L1	chr10_89243088_C_T	chr10_89243170_C_T	QTS000024	Quach_2016	monocyte_IAV	CL_0002057	monocyte	Influenza_6h	198	ge	27768888	bulk	ENSG00000107798	LIPA
Aragam_2022_chr10:88247603-90247603	chr10_89247603_T_G	Total_FC_chr10:88243170-90243170	0.824941	0.873374	QTD000549	ENSG00000107798	L1	chr10_89243088_C_T	chr10_89243170_C_T	QTS000029	TwinsUK	blood	UBERON_0000178	blood	naive	195	ge	25436857	bulk	ENSG00000107798	LIPA
Aragam_2022_chr10:88247603-90247603	chr10_89247603_T_G	Total_FC_chr10:88243170-90243170	0.824941	0.806546	QTD000341	ENSG00000107798	L1	chr10_89251701_C_T	chr10_89243170_C_T	QTS000015	GTEx	thyroid	UBERON_0002046	thyroid	naive	574	ge	32913098	bulk	ENSG00000107798	LIPA
Aragam_2022_chr10:88247603-90247603	chr10_89247603_T_G	Total_FC_chr10:88243170-90243170	0.824941	0.871382	QTD000126	ENSG00000107798	L1	chr10_89243047_C_T	chr10_89243170_C_T	QTS000015	GTEx	adrenal_gland	UBERON_0002369	adrenal gland	naive	233	ge	32913098	bulk	ENSG00000107798	LIPA
Aragam_2022_chr10:88247603-90247603	chr10_89247603_T_G	Total_FC_chr10:88243170-90243170	0.824941	0.913015	QTD000389	ENSG00000107798	L1	chr10_89243170_C_T	chr10_89243170_C_T	QTS000021	Nedelec_2016	macrophage_Salmonella	CL_0000235	macrophage	Salmonella_5h	167	ge	27768889	bulk	ENSG00000107798	LIPA
Aragam_2022_chr10:88247603-90247603	chr10_89247603_T_G	Total_FC_chr10:88243170-90243170	0.824941	0.873534	QTD000454	ENSG00000107798	L1	chr10_89248437_ATT_A	chr10_89243170_C_T	QTS000026	Schmiedel_2018	Th2_memory	CL_0000546	Th2 cell	naive	89	ge	30449622	bulk	ENSG00000107798	LIPA
Aragam_2022_chr10:88247603-90247603	chr10_89247603_T_G	Total_FC_chr10:88243170-90243170	0.824941	0.919467	QTD000399	ENSG00000107798	L1	chr10_89243088_C_T	chr10_89243170_C_T	QTS000023	PhLiPS	iPSC	EFO_0004905	iPSC	naive	83	ge	28388432	bulk	ENSG00000107798	LIPA
Aragam_2022_chr10:88247603-90247603	chr10_89247603_T_G	Total_FC_chr10:88243170-90243170	0.824941	0.900751	QTD000011	ENSG00000107798	L1	chr10_89248437_ATT_A	chr10_89243170_C_T	QTS000001	Alasoo_2018	macrophage_Salmonella	CL_0000235	macrophage	Salmonella_5h	84	ge	29379200	bulk	ENSG00000107798	LIPA
Aragam_2022_chr10:88247603-90247603	chr10_89247603_T_G	Total_FC_chr10:88243170-90243170	0.824941	0.888523	QTD000504	ENSG00000107798	L1	chr10_89243170_C_T	chr10_89243170_C_T	QTS000026	Schmiedel_2018	monocyte_naive	CL_0002057	monocyte	naive	91	ge	30449622	bulk	ENSG00000107798	LIPA
Aragam_2022_chr10:88247603-90247603	chr10_89247603_T_G	Total_FC_chr10:88243170-90243170	0.824941	0.864742	QTD000752	ILMN_1718063	L1	chr10_89243047_C_T	chr10_89243170_C_T	QTS000042	Kim-Hellmuth_2017	monocyte_naive	CL_0002057	monocyte	naive	96	microarray	28814792	bulk	ENSG00000107798	LIPA
Aragam_2022_chr10:88247603-90247603	chr10_89247603_T_G	Total_FC_chr10:88243170-90243170	0.824941	0.882023	QTD000084	ILMN_1671703	L2	chr10_89243170_C_T	chr10_89243170_C_T	QTS000010	Fairfax_2014	monocyte_LPS24	CL_0002057	monocyte	LPS_24h	325	microarray	24604202	bulk	ENSG00000107796	ACTA2
Aragam_2022_chr10:88247603-90247603	chr10_89247603_T_G	Total_FC_chr10:88243170-90243170	0.824941	0.887683	QTD000084	ILMN_1718063	L1	chr10_89243047_C_T	chr10_89243170_C_T	QTS000010	Fairfax_2014	monocyte_LPS24	CL_0002057	monocyte	LPS_24h	325	microarray	24604202	bulk	ENSG00000107798	LIPA
Aragam_2022_chr10:88247603-90247603	chr10_89247603_T_G	Total_FC_chr10:88243170-90243170	0.824941	0.852623	QTD000071	ILMN_1718063	L1	chr10_89243662_A_C	chr10_89243170_C_T	QTS000007	CEDAR	platelet	CL_0000233	platelet	naive	205	microarray	29930244	bulk	ENSG00000107798	LIPA
Aragam_2022_chr10:88247603-90247603	chr10_89247603_T_G	Total_FC_chr10:88243170-90243170	0.824941	0.932871	QTD000069	ILMN_1718063	L1	chr10_89243170_C_T	chr10_89243170_C_T	QTS000007	CEDAR	monocyte_CD14	CL_0002057	monocyte	naive	286	microarray	29930244	bulk	ENSG00000107798	LIPA
Aragam_2022_chr10:88247603-90247603	chr10_89247603_T_G	Total_FC_chr10:88243170-90243170	0.824941	0.886438	QTD000081	ILMN_1718063	L1	chr10_89243047_C_T	chr10_89243170_C_T	QTS000010	Fairfax_2014	monocyte_naive	CL_0002057	monocyte	naive	420	microarray	24604202	bulk	ENSG00000107798	LIPA
Aragam_2022_chr10:88247603-90247603	chr10_89247603_T_G	L_LDL_FC_chr10:88246097-90246097	0.830311	0.874992	QTD000609	ENSG00000107798	L1	chr10_89243047_C_T	chr10_89246097_C_T	QTS000038	OneK1K	CD14_Mono	CL_0002057	monocyte	naive	959	ge	35389779	single-cell	ENSG00000107798	LIPA
Aragam_2022_chr10:88247603-90247603	chr10_89247603_T_G	L_LDL_FC_chr10:88246097-90246097	0.830311	0.918169	QTD000051	ENSG00000107798	L1	chr10_89245159_C_A	chr10_89246097_C_T	QTS000005	BrainSeq	brain	UBERON_0009834	brain (DLPFC)	naive	479	ge	30050107	bulk	ENSG00000107798	LIPA
Aragam_2022_chr10:88247603-90247603	chr10_89247603_T_G	L_LDL_FC_chr10:88246097-90246097	0.830311	0.904894	QTD000449	ENSG00000107798	L1	chr10_89243047_C_T	chr10_89246097_C_T	QTS000026	Schmiedel_2018	Th1_memory	CL_0000545	Th1 cell	naive	82	ge	30449622	bulk	ENSG00000107798	LIPA
Aragam_2022_chr10:88247603-90247603	chr10_89247603_T_G	L_LDL_FC_chr10:88246097-90246097	0.830311	0.900768	QTD000384	ENSG00000107798	L1	chr10_89243047_C_T	chr10_89246097_C_T	QTS000021	Nedelec_2016	macrophage_naive	CL_0000235	macrophage	naive	163	ge	27768889	bulk	ENSG00000107798	LIPA
Aragam_2022_chr10:88247603-90247603	chr10_89247603_T_G	L_LDL_FC_chr10:88246097-90246097	0.830311	0.919803	QTD000366	ENSG00000107798	L1	chr10_89251701_C_T	chr10_89246097_C_T	QTS000017	iPSCORE	iPSC	EFO_0004905	iPSC	naive	101	ge	28410642	bulk	ENSG00000107798	LIPA
Aragam_2022_chr10:88247603-90247603	chr10_89247603_T_G	L_LDL_FC_chr10:88246097-90246097	0.830311	0.871647	QTD000036	ENSG00000107798	L1	chr10_89251701_C_T	chr10_89246097_C_T	QTS000003	Bossini-Castillo_2019	Treg_naive	CL_0002677	Treg memory	naive	119	ge	35591976	bulk	ENSG00000107798	LIPA
Aragam_2022_chr10:88247603-90247603	chr10_89247603_T_G	L_LDL_FC_chr10:88246097-90246097	0.830311	0.902836	QTD000379	ENSG00000107798	L1	chr10_89243170_C_T	chr10_89246097_C_T	QTS000021	Nedelec_2016	macrophage_Listeria	CL_0000235	macrophage	Listeria_5h	163	ge	27768889	bulk	ENSG00000107798	LIPA
Aragam_2022_chr10:88247603-90247603	chr10_89247603_T_G	L_LDL_FC_chr10:88246097-90246097	0.830311	0.905922	QTD000105	ENSG00000107798	L1	chr10_89243662_A_C	chr10_89246097_C_T	QTS000012	GENCORD	T-cell	CL_0000084	T cell	naive	184	ge	23755361	bulk	ENSG00000107798	LIPA
Aragam_2022_chr10:88247603-90247603	chr10_89247603_T_G	L_LDL_FC_chr10:88246097-90246097	0.830311	0.82286	QTD000356	ENSG00000107798	L1	chr10_89243170_C_T	chr10_89246097_C_T	QTS000015	GTEx	blood	UBERON_0000178	blood	naive	670	ge	32913098	bulk	ENSG00000107798	LIPA
Aragam_2022_chr10:88247603-90247603	chr10_89247603_T_G	L_LDL_FC_chr10:88246097-90246097	0.830311	0.926408	QTD000296	ENSG00000107798	L1	chr10_89251701_C_T	chr10_89246097_C_T	QTS000015	GTEx	pancreas	UBERON_0001150	pancreas	naive	305	ge	32913098	bulk	ENSG00000107798	LIPA
Aragam_2022_chr10:88247603-90247603	chr10_89247603_T_G	L_LDL_FC_chr10:88246097-90246097	0.830311	0.911138	QTD000444	ENSG00000107798	L1	chr10_89245129_A_G	chr10_89246097_C_T	QTS000026	Schmiedel_2018	Th17_memory	CL_0000899	Th17 cell	naive	89	ge	30449622	bulk	ENSG00000107798	LIPA
Aragam_2022_chr10:88247603-90247603	chr10_89247603_T_G	L_LDL_FC_chr10:88246097-90246097	0.830311	0.90371	QTD000613	ENSG00000107798	L1	chr10_89243662_A_C	chr10_89246097_C_T	QTS000038	OneK1K	CD4_TCM	CL_0000904	CD4+ TCM cell	naive	981	ge	35389779	single-cell	ENSG00000107798	LIPA
Aragam_2022_chr10:88247603-90247603	chr10_89247603_T_G	L_LDL_FC_chr10:88246097-90246097	0.830311	0.879217	QTD000373	ENSG00000107798	L1	chr10_89243047_C_T	chr10_89246097_C_T	QTS000019	Lepik_2017	blood	UBERON_0000178	blood	naive	471	ge	28922377	bulk	ENSG00000107798	LIPA
Aragam_2022_chr10:88247603-90247603	chr10_89247603_T_G	L_LDL_FC_chr10:88246097-90246097	0.830311	0.938998	QTD000001	ENSG00000107798	L1	chr10_89243170_C_T	chr10_89246097_C_T	QTS000001	Alasoo_2018	macrophage_naive	CL_0000235	macrophage	naive	84	ge	29379200	bulk	ENSG00000107798	LIPA
Aragam_2022_chr10:88247603-90247603	chr10_89247603_T_G	L_LDL_FC_chr10:88246097-90246097	0.830311	0.911866	QTD000484	ENSG00000107798	L1	chr10_89248437_ATT_A	chr10_89246097_C_T	QTS000026	Schmiedel_2018	CD4_T-cell_anti-CD3-CD28	CL_0000624	CD4+ T cell	anti-CD3-CD28_4h	89	ge	30449622	bulk	ENSG00000107798	LIPA
Aragam_2022_chr10:88247603-90247603	chr10_89247603_T_G	L_LDL_FC_chr10:88246097-90246097	0.830311	0.893908	QTD000414	ENSG00000107798	L1	chr10_89243047_C_T	chr10_89246097_C_T	QTS000024	Quach_2016	monocyte_LPS	CL_0002057	monocyte	LPS_6h	184	ge	27768888	bulk	ENSG00000107798	LIPA
Aragam_2022_chr10:88247603-90247603	chr10_89247603_T_G	L_LDL_FC_chr10:88246097-90246097	0.830311	0.886539	QTD000424	ENSG00000107798	L1	chr10_89243170_C_T	chr10_89246097_C_T	QTS000024	Quach_2016	monocyte_R848	CL_0002057	monocyte	R848_6h	191	ge	27768888	bulk	ENSG00000107798	LIPA
Aragam_2022_chr10:88247603-90247603	chr10_89247603_T_G	L_LDL_FC_chr10:88246097-90246097	0.830311	0.880506	QTD000409	ENSG00000107798	L1	chr10_89243047_C_T	chr10_89246097_C_T	QTS000024	Quach_2016	monocyte_naive	CL_0002057	monocyte	naive	200	ge	27768888	bulk	ENSG00000107798	LIPA
Aragam_2022_chr10:88247603-90247603	chr10_89247603_T_G	L_LDL_FC_chr10:88246097-90246097	0.830311	0.867706	QTD000341	ENSG00000107798	L1	chr10_89251701_C_T	chr10_89246097_C_T	QTS000015	GTEx	thyroid	UBERON_0002046	thyroid	naive	574	ge	32913098	bulk	ENSG00000107798	LIPA
Aragam_2022_chr10:88247603-90247603	chr10_89247603_T_G	L_LDL_FC_chr10:88246097-90246097	0.830311	0.911555	QTD000126	ENSG00000107798	L1	chr10_89243047_C_T	chr10_89246097_C_T	QTS000015	GTEx	adrenal_gland	UBERON_0002369	adrenal gland	naive	233	ge	32913098	bulk	ENSG00000107798	LIPA
Aragam_2022_chr10:88247603-90247603	chr10_89247603_T_G	L_LDL_FC_chr10:88246097-90246097	0.830311	0.904632	QTD000389	ENSG00000107798	L1	chr10_89243170_C_T	chr10_89246097_C_T	QTS000021	Nedelec_2016	macrophage_Salmonella	CL_0000235	macrophage	Salmonella_5h	167	ge	27768889	bulk	ENSG00000107798	LIPA
Aragam_2022_chr10:88247603-90247603	chr10_89247603_T_G	L_LDL_FC_chr10:88246097-90246097	0.830311	0.913659	QTD000454	ENSG00000107798	L1	chr10_89248437_ATT_A	chr10_89246097_C_T	QTS000026	Schmiedel_2018	Th2_memory	CL_0000546	Th2 cell	naive	89	ge	30449622	bulk	ENSG00000107798	LIPA
Aragam_2022_chr10:88247603-90247603	chr10_89247603_T_G	L_LDL_FC_chr10:88246097-90246097	0.830311	0.926417	QTD000011	ENSG00000107798	L1	chr10_89248437_ATT_A	chr10_89246097_C_T	QTS000001	Alasoo_2018	macrophage_Salmonella	CL_0000235	macrophage	Salmonella_5h	84	ge	29379200	bulk	ENSG00000107798	LIPA
Aragam_2022_chr10:88247603-90247603	chr10_89247603_T_G	L_LDL_FC_chr10:88246097-90246097	0.830311	0.914779	QTD000504	ENSG00000107798	L1	chr10_89243170_C_T	chr10_89246097_C_T	QTS000026	Schmiedel_2018	monocyte_naive	CL_0002057	monocyte	naive	91	ge	30449622	bulk	ENSG00000107798	LIPA
Aragam_2022_chr10:88247603-90247603	chr10_89247603_T_G	L_LDL_FC_chr10:88246097-90246097	0.830311	0.813253	QTD000754	ILMN_1718063	L1	chr10_89247603_T_G	chr10_89246097_C_T	QTS000042	Kim-Hellmuth_2017	monocyte_IVT_90min	CL_0002057	monocyte	IVT_90min	96	microarray	28814792	bulk	ENSG00000107798	LIPA
Aragam_2022_chr10:88247603-90247603	chr10_89247603_T_G	L_LDL_FC_chr10:88246097-90246097	0.830311	0.839667	QTD000758	ILMN_1718063	L1	chr10_89247603_T_G	chr10_89246097_C_T	QTS000042	Kim-Hellmuth_2017	monocyte_MDP_90min	CL_0002057	monocyte	MDP_90min	96	microarray	28814792	bulk	ENSG00000107798	LIPA
Aragam_2022_chr10:88247603-90247603	chr10_89247603_T_G	L_LDL_FC_chr10:88246097-90246097	0.830311	0.898188	QTD000752	ILMN_1718063	L1	chr10_89243047_C_T	chr10_89246097_C_T	QTS000042	Kim-Hellmuth_2017	monocyte_naive	CL_0002057	monocyte	naive	96	microarray	28814792	bulk	ENSG00000107798	LIPA
Aragam_2022_chr10:88247603-90247603	chr10_89247603_T_G	L_LDL_FC_chr10:88246097-90246097	0.830311	0.814015	QTD000756	ILMN_1718063	L1	chr10_89243047_C_T	chr10_89246097_C_T	QTS000042	Kim-Hellmuth_2017	monocyte_LPS_90min	CL_0002057	monocyte	LPS_90min	96	microarray	28814792	bulk	ENSG00000107798	LIPA
Aragam_2022_chr10:88247603-90247603	chr10_89247603_T_G	L_LDL_FC_chr10:88246097-90246097	0.830311	0.907898	QTD000084	ILMN_1671703	L2	chr10_89243170_C_T	chr10_89246097_C_T	QTS000010	Fairfax_2014	monocyte_LPS24	CL_0002057	monocyte	LPS_24h	325	microarray	24604202	bulk	ENSG00000107796	ACTA2
Aragam_2022_chr10:88247603-90247603	chr10_89247603_T_G	L_LDL_FC_chr10:88246097-90246097	0.830311	0.894181	QTD000084	ILMN_1718063	L1	chr10_89243047_C_T	chr10_89246097_C_T	QTS000010	Fairfax_2014	monocyte_LPS24	CL_0002057	monocyte	LPS_24h	325	microarray	24604202	bulk	ENSG00000107798	LIPA
Aragam_2022_chr10:88247603-90247603	chr10_89247603_T_G	L_LDL_FC_chr10:88246097-90246097	0.830311	0.883334	QTD000071	ILMN_1718063	L1	chr10_89243662_A_C	chr10_89246097_C_T	QTS000007	CEDAR	platelet	CL_0000233	platelet	naive	205	microarray	29930244	bulk	ENSG00000107798	LIPA
Aragam_2022_chr10:88247603-90247603	chr10_89247603_T_G	L_LDL_FC_chr10:88246097-90246097	0.830311	0.924369	QTD000069	ILMN_1718063	L1	chr10_89243170_C_T	chr10_89246097_C_T	QTS000007	CEDAR	monocyte_CD14	CL_0002057	monocyte	naive	286	microarray	29930244	bulk	ENSG00000107798	LIPA
Aragam_2022_chr10:88247603-90247603	chr10_89247603_T_G	L_LDL_FC_chr10:88246097-90246097	0.830311	0.895683	QTD000081	ILMN_1718063	L1	chr10_89243047_C_T	chr10_89246097_C_T	QTS000010	Fairfax_2014	monocyte_naive	CL_0002057	monocyte	naive	420	microarray	24604202	bulk	ENSG00000107798	LIPA
Aragam_2022_chr10:88247603-90247603	chr10_89247603_T_G	GlycA_chr10:88243047-90243047	0.933006	0.979865	QTD000130	10:89247649:89251707:clu_60267_-	L1	chr10_89243047_C_T	chr10_89243047_C_T	QTS000015	GTEx	adrenal_gland	UBERON_0002369	adrenal gland	naive	233	leafcutter	32913098	bulk	ENSG00000107798	LIPA
Aragam_2022_chr10:88247603-90247603	chr10_89247603_T_G	GlycA_chr10:88243047-90243047	0.933006	0.915225	QTD000079	10:89247649:89251707:clu_48179_-	L1	chr10_89251701_C_T	chr10_89243047_C_T	QTS000008	CommonMind	DLPFC_naive	UBERON_0009834	brain (DLPFC)	naive	586	leafcutter	31551426	bulk	ENSG00000107798	LIPA
Aragam_2022_chr10:88247603-90247603	chr10_89247603_T_G	GlycA_chr10:88243047-90243047	0.933006	0.839509	QTD000225	10:89247649:89251737:clu_34495_-	L1	chr10_89243662_A_C	chr10_89243047_C_T	QTS000015	GTEx	LCL	EFO_0005292	LCL	naive	147	leafcutter	32913098	bulk	ENSG00000107798	LIPA
Aragam_2022_chr10:88247603-90247603	chr10_89247603_T_G	GlycA_chr10:88243047-90243047	0.933006	0.855765	QTD000413	10:89247649:89251737:clu_40945_-	L1	chr10_89248437_ATT_A	chr10_89243047_C_T	QTS000024	Quach_2016	monocyte_naive	CL_0002057	monocyte	naive	200	leafcutter	27768888	bulk	ENSG00000107798	LIPA
Aragam_2022_chr10:88247603-90247603	chr10_89247603_T_G	GlycA_chr10:88243047-90243047	0.933006	0.813691	QTD000433	10:89247649:89251737:clu_40945_-	L1	chr10_89249122_C_T	chr10_89243047_C_T	QTS000024	Quach_2016	monocyte_IAV	CL_0002057	monocyte	Influenza_6h	198	leafcutter	27768888	bulk	ENSG00000107798	LIPA
Aragam_2022_chr10:88247603-90247603	chr10_89247603_T_G	GlycA_chr10:88243047-90243047	0.933006	0.964387	QTD000220	10:89247649:89251707:clu_50732_-	L1	chr10_89243170_C_T	chr10_89243047_C_T	QTS000015	GTEx	fibroblast	CL_0000057	fibroblast	naive	483	leafcutter	32913098	bulk	ENSG00000107798	LIPA
Aragam_2022_chr10:88247603-90247603	chr10_89247603_T_G	GlycA_chr10:88243047-90243047	0.933006	0.882995	QTD000330	10:89247649:89251737:clu_86339_-	L1	chr10_89245159_C_A	chr10_89243047_C_T	QTS000015	GTEx	spleen	UBERON_0002106	spleen	naive	227	leafcutter	32913098	bulk	ENSG00000107798	LIPA
Aragam_2022_chr10:88247603-90247603	chr10_89247603_T_G	GlycA_chr10:88243047-90243047	0.933006	0.816955	QTD000145	10:89247649:89251707:clu_48631_-	L1	chr10_89246097_C_T	chr10_89243047_C_T	QTS000015	GTEx	artery_tibial	UBERON_0007610	artery (tibial)	naive	584	leafcutter	32913098	bulk	ENSG00000107798	LIPA
Aragam_2022_chr10:88247603-90247603	chr10_89247603_T_G	GlycA_chr10:88243047-90243047	0.933006	0.962208	QTD000060	10:89247649:89251707:clu_24216_+	L1	chr10_89243047_C_T	chr10_89243047_C_T	QTS000006	CAP	LCL_naive	EFO_0005292	LCL	naive	148	leafcutter	32787775	bulk	ENSG00000107798	LIPA
Aragam_2022_chr10:88247603-90247603	chr10_89247603_T_G	GlycA_chr10:88243047-90243047	0.933006	0.801465	QTD000393	10:89247649:89251737:clu_31858_-	L1	chr10_89251701_C_T	chr10_89243047_C_T	QTS000021	Nedelec_2016	macrophage_Salmonella	CL_0000235	macrophage	Salmonella_5h	167	leafcutter	27768889	bulk	ENSG00000107798	LIPA
Aragam_2022_chr10:88247603-90247603	chr10_89247603_T_G	GlycA_chr10:88243047-90243047	0.933006	0.834512	QTD000010	10:89247649:89251707:clu_18240_+	L1	chr10_89243662_A_C	chr10_89243047_C_T	QTS000001	Alasoo_2018	macrophage_IFNg	CL_0000235	macrophage	IFNg_18h	84	leafcutter	29379200	bulk	ENSG00000107798	LIPA
Aragam_2022_chr10:88247603-90247603	chr10_89247603_T_G	GlycA_chr10:88243047-90243047	0.933006	0.974011	QTD000377	10:89247649:89251707:clu_14831_+	L1	chr10_89243047_C_T	chr10_89243047_C_T	QTS000019	Lepik_2017	blood	UBERON_0000178	blood	naive	471	leafcutter	28922377	bulk	ENSG00000107798	LIPA
Aragam_2022_chr10:88247603-90247603	chr10_89247603_T_G	GlycA_chr10:88243047-90243047	0.933006	0.868414	QTD000065	10:89247649:89251737:clu_24216_+	L1	chr10_89251701_C_T	chr10_89243047_C_T	QTS000006	CAP	LCL_statin	EFO_0005292	LCL	statin	148	leafcutter	32787775	bulk	ENSG00000107798	LIPA
Aragam_2022_chr10:88247603-90247603	chr10_89247603_T_G	GlycA_chr10:88243047-90243047	0.933006	0.953832	QTD000025	10:89247649:89251737:clu_19809_-	L1	chr10_89243170_C_T	chr10_89243047_C_T	QTS000002	BLUEPRINT	monocyte	CL_0002057	monocyte	naive	191	leafcutter	27863251	bulk	ENSG00000107798	LIPA
Aragam_2022_chr10:88247603-90247603	chr10_89247603_T_G	GlycA_chr10:88243047-90243047	0.933006	0.807878	QTD000388	10:89247649:89251737:clu_31858_-	L1	chr10_89246097_C_T	chr10_89243047_C_T	QTS000021	Nedelec_2016	macrophage_naive	CL_0000235	macrophage	naive	163	leafcutter	27768889	bulk	ENSG00000107798	LIPA
Aragam_2022_chr10:88247603-90247603	chr10_89247603_T_G	GlycA_chr10:88243047-90243047	0.933006	0.975163	QTD000360	10:89247649:89251737:clu_37616_-	L1	chr10_89243170_C_T	chr10_89243047_C_T	QTS000015	GTEx	blood	UBERON_0000178	blood	naive	670	leafcutter	32913098	bulk	ENSG00000107798	LIPA
Aragam_2022_chr10:88247603-90247603	chr10_89247603_T_G	GlycA_chr10:88243047-90243047	0.933006	0.927661	QTD000020	10:89247649:89251707:clu_18240_+	L1	chr10_89248437_ATT_A	chr10_89243047_C_T	QTS000001	Alasoo_2018	macrophage_IFNg+Salmonella	CL_0000235	macrophage	IFNg_18h+Salmonella_5h	84	leafcutter	29379200	bulk	ENSG00000107798	LIPA
Aragam_2022_chr10:88247603-90247603	chr10_89247603_T_G	GlycA_chr10:88243047-90243047	0.933006	0.806797	QTD000275	10:89247649:89251707:clu_59646_-	L1	chr10_89243662_A_C	chr10_89243047_C_T	QTS000015	GTEx	lung	UBERON_0008952	lung	naive	510	leafcutter	32913098	bulk	ENSG00000107798	LIPA
Aragam_2022_chr10:88247603-90247603	chr10_89247603_T_G	GlycA_chr10:88243047-90243047	0.933006	0.811133	QTD000215	10:89247649:89251707:clu_49711_-	L1	chr10_89243662_A_C	chr10_89243047_C_T	QTS000015	GTEx	breast	UBERON_0008367	breast	naive	394	leafcutter	32913098	bulk	ENSG00000107798	LIPA
Aragam_2022_chr10:88247603-90247603	chr10_89247603_T_G	GlycA_chr10:88243047-90243047	0.933006	0.903351	QTD000245	10:89247649:89251737:clu_52692_-	L1	chr10_89245159_C_A	chr10_89243047_C_T	QTS000015	GTEx	esophagus_mucosa	UBERON_0006920	esophagus (mucosa)	naive	493	leafcutter	32913098	bulk	ENSG00000107798	LIPA
Aragam_2022_chr10:88247603-90247603	chr10_89247603_T_G	GlycA_chr10:88243047-90243047	0.933006	0.80959	QTD000015	10:89247649:89251707:clu_18240_+	L1	chr10_89245129_A_G	chr10_89243047_C_T	QTS000001	Alasoo_2018	macrophage_Salmonella	CL_0000235	macrophage	Salmonella_5h	84	leafcutter	29379200	bulk	ENSG00000107798	LIPA
Aragam_2022_chr10:88247603-90247603	chr10_89247603_T_G	GlycA_chr10:88243047-90243047	0.933006	0.874284	QTD000383	10:89247649:89251707:clu_31858_-	L1	chr10_89246097_C_T	chr10_89243047_C_T	QTS000021	Nedelec_2016	macrophage_Listeria	CL_0000235	macrophage	Listeria_5h	163	leafcutter	27768889	bulk	ENSG00000107798	LIPA
Aragam_2022_chr10:88247603-90247603	chr10_89247603_T_G	GlycA_chr10:88243047-90243047	0.933006	0.83236	QTD000235	10:89247649:89251737:clu_51649_-	L1	chr10_89252465_GTGA_G	chr10_89243047_C_T	QTS000015	GTEx	colon_transverse	UBERON_0001157	transverse colon	naive	368	leafcutter	32913098	bulk	ENSG00000107798	LIPA
Aragam_2022_chr10:88247603-90247603	chr10_89247603_T_G	IDL_PL_chr10:88243088-90243088	0.809738	0.882408	QTD000130	10:89247649:89251707:clu_60267_-	L1	chr10_89243047_C_T	chr10_89243088_C_T	QTS000015	GTEx	adrenal_gland	UBERON_0002369	adrenal gland	naive	233	leafcutter	32913098	bulk	ENSG00000107798	LIPA
Aragam_2022_chr10:88247603-90247603	chr10_89247603_T_G	IDL_PL_chr10:88243088-90243088	0.809738	0.844531	QTD000079	10:89247649:89251707:clu_48179_-	L1	chr10_89251701_C_T	chr10_89243088_C_T	QTS000008	CommonMind	DLPFC_naive	UBERON_0009834	brain (DLPFC)	naive	586	leafcutter	31551426	bulk	ENSG00000107798	LIPA
Aragam_2022_chr10:88247603-90247603	chr10_89247603_T_G	IDL_PL_chr10:88243088-90243088	0.809738	0.882389	QTD000438	10:89247649:89249997:clu_25203_+	L1	chr10_89247713_C_A	chr10_89243088_C_T	QTS000025	ROSMAP	brain_naive	UBERON_0009834	brain (DLPFC)	naive	560	leafcutter	28869584	bulk	ENSG00000107798	LIPA
Aragam_2022_chr10:88247603-90247603	chr10_89247603_T_G	IDL_PL_chr10:88243088-90243088	0.809738	0.816047	QTD000433	10:89247649:89251737:clu_40945_-	L1	chr10_89249122_C_T	chr10_89243088_C_T	QTS000024	Quach_2016	monocyte_IAV	CL_0002057	monocyte	Influenza_6h	198	leafcutter	27768888	bulk	ENSG00000107798	LIPA
Aragam_2022_chr10:88247603-90247603	chr10_89247603_T_G	IDL_PL_chr10:88243088-90243088	0.809738	0.894625	QTD000220	10:89247649:89251707:clu_50732_-	L1	chr10_89243170_C_T	chr10_89243088_C_T	QTS000015	GTEx	fibroblast	CL_0000057	fibroblast	naive	483	leafcutter	32913098	bulk	ENSG00000107798	LIPA
Aragam_2022_chr10:88247603-90247603	chr10_89247603_T_G	IDL_PL_chr10:88243088-90243088	0.809738	0.83677	QTD000330	10:89247649:89251737:clu_86339_-	L1	chr10_89245159_C_A	chr10_89243088_C_T	QTS000015	GTEx	spleen	UBERON_0002106	spleen	naive	227	leafcutter	32913098	bulk	ENSG00000107798	LIPA
Aragam_2022_chr10:88247603-90247603	chr10_89247603_T_G	IDL_PL_chr10:88243088-90243088	0.809738	0.827565	QTD000145	10:89247649:89251707:clu_48631_-	L1	chr10_89246097_C_T	chr10_89243088_C_T	QTS000015	GTEx	artery_tibial	UBERON_0007610	artery (tibial)	naive	584	leafcutter	32913098	bulk	ENSG00000107798	LIPA
Aragam_2022_chr10:88247603-90247603	chr10_89247603_T_G	IDL_PL_chr10:88243088-90243088	0.809738	0.857886	QTD000060	10:89247649:89251707:clu_24216_+	L1	chr10_89243047_C_T	chr10_89243088_C_T	QTS000006	CAP	LCL_naive	EFO_0005292	LCL	naive	148	leafcutter	32787775	bulk	ENSG00000107798	LIPA
Aragam_2022_chr10:88247603-90247603	chr10_89247603_T_G	IDL_PL_chr10:88243088-90243088	0.809738	0.862449	QTD000377	10:89247649:89251707:clu_14831_+	L1	chr10_89243047_C_T	chr10_89243088_C_T	QTS000019	Lepik_2017	blood	UBERON_0000178	blood	naive	471	leafcutter	28922377	bulk	ENSG00000107798	LIPA
Aragam_2022_chr10:88247603-90247603	chr10_89247603_T_G	IDL_PL_chr10:88243088-90243088	0.809738	0.82977	QTD000025	10:89247649:89251737:clu_19809_-	L1	chr10_89243170_C_T	chr10_89243088_C_T	QTS000002	BLUEPRINT	monocyte	CL_0002057	monocyte	naive	191	leafcutter	27863251	bulk	ENSG00000107798	LIPA
Aragam_2022_chr10:88247603-90247603	chr10_89247603_T_G	IDL_PL_chr10:88243088-90243088	0.809738	0.888337	QTD000388	10:89247649:89251737:clu_31858_-	L1	chr10_89246097_C_T	chr10_89243088_C_T	QTS000021	Nedelec_2016	macrophage_naive	CL_0000235	macrophage	naive	163	leafcutter	27768889	bulk	ENSG00000107798	LIPA
Aragam_2022_chr10:88247603-90247603	chr10_89247603_T_G	IDL_PL_chr10:88243088-90243088	0.809738	0.913147	QTD000360	10:89247649:89251737:clu_37616_-	L1	chr10_89243170_C_T	chr10_89243088_C_T	QTS000015	GTEx	blood	UBERON_0000178	blood	naive	670	leafcutter	32913098	bulk	ENSG00000107798	LIPA
Aragam_2022_chr10:88247603-90247603	chr10_89247603_T_G	IDL_PL_chr10:88243088-90243088	0.809738	0.869969	QTD000020	10:89247649:89251707:clu_18240_+	L1	chr10_89248437_ATT_A	chr10_89243088_C_T	QTS000001	Alasoo_2018	macrophage_IFNg+Salmonella	CL_0000235	macrophage	IFNg_18h+Salmonella_5h	84	leafcutter	29379200	bulk	ENSG00000107798	LIPA
Aragam_2022_chr10:88247603-90247603	chr10_89247603_T_G	IDL_PL_chr10:88243088-90243088	0.809738	0.815681	QTD000215	10:89247649:89251707:clu_49711_-	L1	chr10_89243662_A_C	chr10_89243088_C_T	QTS000015	GTEx	breast	UBERON_0008367	breast	naive	394	leafcutter	32913098	bulk	ENSG00000107798	LIPA
Aragam_2022_chr10:88247603-90247603	chr10_89247603_T_G	IDL_PL_chr10:88243088-90243088	0.809738	0.824809	QTD000245	10:89247649:89251737:clu_52692_-	L1	chr10_89245159_C_A	chr10_89243088_C_T	QTS000015	GTEx	esophagus_mucosa	UBERON_0006920	esophagus (mucosa)	naive	493	leafcutter	32913098	bulk	ENSG00000107798	LIPA
Aragam_2022_chr10:88247603-90247603	chr10_89247603_T_G	IDL_PL_chr10:88243088-90243088	0.809738	0.807647	QTD000015	10:89247649:89251707:clu_18240_+	L1	chr10_89245129_A_G	chr10_89243088_C_T	QTS000001	Alasoo_2018	macrophage_Salmonella	CL_0000235	macrophage	Salmonella_5h	84	leafcutter	29379200	bulk	ENSG00000107798	LIPA
Aragam_2022_chr10:88247603-90247603	chr10_89247603_T_G	IDL_PL_chr10:88243088-90243088	0.809738	0.828854	QTD000383	10:89247649:89251707:clu_31858_-	L1	chr10_89246097_C_T	chr10_89243088_C_T	QTS000021	Nedelec_2016	macrophage_Listeria	CL_0000235	macrophage	Listeria_5h	163	leafcutter	27768889	bulk	ENSG00000107798	LIPA
Aragam_2022_chr10:88247603-90247603	chr10_89247603_T_G	Total_P_chr10:88243088-90243088	0.850929	0.935017	QTD000130	10:89247649:89251707:clu_60267_-	L1	chr10_89243047_C_T	chr10_89243088_C_T	QTS000015	GTEx	adrenal_gland	UBERON_0002369	adrenal gland	naive	233	leafcutter	32913098	bulk	ENSG00000107798	LIPA
Aragam_2022_chr10:88247603-90247603	chr10_89247603_T_G	Total_P_chr10:88243088-90243088	0.850929	0.874886	QTD000079	10:89247649:89251707:clu_48179_-	L1	chr10_89251701_C_T	chr10_89243088_C_T	QTS000008	CommonMind	DLPFC_naive	UBERON_0009834	brain (DLPFC)	naive	586	leafcutter	31551426	bulk	ENSG00000107798	LIPA
Aragam_2022_chr10:88247603-90247603	chr10_89247603_T_G	Total_P_chr10:88243088-90243088	0.850929	0.807624	QTD000438	10:89247649:89249997:clu_25203_+	L1	chr10_89247713_C_A	chr10_89243088_C_T	QTS000025	ROSMAP	brain_naive	UBERON_0009834	brain (DLPFC)	naive	560	leafcutter	28869584	bulk	ENSG00000107798	LIPA
Aragam_2022_chr10:88247603-90247603	chr10_89247603_T_G	Total_P_chr10:88243088-90243088	0.850929	0.81869	QTD000225	10:89247649:89251737:clu_34495_-	L1	chr10_89243662_A_C	chr10_89243088_C_T	QTS000015	GTEx	LCL	EFO_0005292	LCL	naive	147	leafcutter	32913098	bulk	ENSG00000107798	LIPA
Aragam_2022_chr10:88247603-90247603	chr10_89247603_T_G	Total_P_chr10:88243088-90243088	0.850929	0.831352	QTD000413	10:89247649:89251737:clu_40945_-	L1	chr10_89248437_ATT_A	chr10_89243088_C_T	QTS000024	Quach_2016	monocyte_naive	CL_0002057	monocyte	naive	200	leafcutter	27768888	bulk	ENSG00000107798	LIPA
Aragam_2022_chr10:88247603-90247603	chr10_89247603_T_G	Total_P_chr10:88243088-90243088	0.850929	0.830047	QTD000433	10:89247649:89251737:clu_40945_-	L1	chr10_89249122_C_T	chr10_89243088_C_T	QTS000024	Quach_2016	monocyte_IAV	CL_0002057	monocyte	Influenza_6h	198	leafcutter	27768888	bulk	ENSG00000107798	LIPA
Aragam_2022_chr10:88247603-90247603	chr10_89247603_T_G	Total_P_chr10:88243088-90243088	0.850929	0.923622	QTD000220	10:89247649:89251707:clu_50732_-	L1	chr10_89243170_C_T	chr10_89243088_C_T	QTS000015	GTEx	fibroblast	CL_0000057	fibroblast	naive	483	leafcutter	32913098	bulk	ENSG00000107798	LIPA
Aragam_2022_chr10:88247603-90247603	chr10_89247603_T_G	Total_P_chr10:88243088-90243088	0.850929	0.858747	QTD000330	10:89247649:89251737:clu_86339_-	L1	chr10_89245159_C_A	chr10_89243088_C_T	QTS000015	GTEx	spleen	UBERON_0002106	spleen	naive	227	leafcutter	32913098	bulk	ENSG00000107798	LIPA
Aragam_2022_chr10:88247603-90247603	chr10_89247603_T_G	Total_P_chr10:88243088-90243088	0.850929	0.835503	QTD000145	10:89247649:89251707:clu_48631_-	L1	chr10_89246097_C_T	chr10_89243088_C_T	QTS000015	GTEx	artery_tibial	UBERON_0007610	artery (tibial)	naive	584	leafcutter	32913098	bulk	ENSG00000107798	LIPA
Aragam_2022_chr10:88247603-90247603	chr10_89247603_T_G	Total_P_chr10:88243088-90243088	0.850929	0.908693	QTD000060	10:89247649:89251707:clu_24216_+	L1	chr10_89243047_C_T	chr10_89243088_C_T	QTS000006	CAP	LCL_naive	EFO_0005292	LCL	naive	148	leafcutter	32787775	bulk	ENSG00000107798	LIPA
Aragam_2022_chr10:88247603-90247603	chr10_89247603_T_G	Total_P_chr10:88243088-90243088	0.850929	0.818287	QTD000393	10:89247649:89251737:clu_31858_-	L1	chr10_89251701_C_T	chr10_89243088_C_T	QTS000021	Nedelec_2016	macrophage_Salmonella	CL_0000235	macrophage	Salmonella_5h	167	leafcutter	27768889	bulk	ENSG00000107798	LIPA
Aragam_2022_chr10:88247603-90247603	chr10_89247603_T_G	Total_P_chr10:88243088-90243088	0.850929	0.819033	QTD000010	10:89247649:89251707:clu_18240_+	L1	chr10_89243662_A_C	chr10_89243088_C_T	QTS000001	Alasoo_2018	macrophage_IFNg	CL_0000235	macrophage	IFNg_18h	84	leafcutter	29379200	bulk	ENSG00000107798	LIPA
Aragam_2022_chr10:88247603-90247603	chr10_89247603_T_G	Total_P_chr10:88243088-90243088	0.850929	0.923111	QTD000377	10:89247649:89251707:clu_14831_+	L1	chr10_89243047_C_T	chr10_89243088_C_T	QTS000019	Lepik_2017	blood	UBERON_0000178	blood	naive	471	leafcutter	28922377	bulk	ENSG00000107798	LIPA
Aragam_2022_chr10:88247603-90247603	chr10_89247603_T_G	Total_P_chr10:88243088-90243088	0.850929	0.830636	QTD000065	10:89247649:89251737:clu_24216_+	L1	chr10_89251701_C_T	chr10_89243088_C_T	QTS000006	CAP	LCL_statin	EFO_0005292	LCL	statin	148	leafcutter	32787775	bulk	ENSG00000107798	LIPA
Aragam_2022_chr10:88247603-90247603	chr10_89247603_T_G	Total_P_chr10:88243088-90243088	0.850929	0.890277	QTD000025	10:89247649:89251737:clu_19809_-	L1	chr10_89243170_C_T	chr10_89243088_C_T	QTS000002	BLUEPRINT	monocyte	CL_0002057	monocyte	naive	191	leafcutter	27863251	bulk	ENSG00000107798	LIPA
Aragam_2022_chr10:88247603-90247603	chr10_89247603_T_G	Total_P_chr10:88243088-90243088	0.850929	0.868176	QTD000388	10:89247649:89251737:clu_31858_-	L1	chr10_89246097_C_T	chr10_89243088_C_T	QTS000021	Nedelec_2016	macrophage_naive	CL_0000235	macrophage	naive	163	leafcutter	27768889	bulk	ENSG00000107798	LIPA
Aragam_2022_chr10:88247603-90247603	chr10_89247603_T_G	Total_P_chr10:88243088-90243088	0.850929	0.939492	QTD000360	10:89247649:89251737:clu_37616_-	L1	chr10_89243170_C_T	chr10_89243088_C_T	QTS000015	GTEx	blood	UBERON_0000178	blood	naive	670	leafcutter	32913098	bulk	ENSG00000107798	LIPA
Aragam_2022_chr10:88247603-90247603	chr10_89247603_T_G	Total_P_chr10:88243088-90243088	0.850929	0.889921	QTD000020	10:89247649:89251707:clu_18240_+	L1	chr10_89248437_ATT_A	chr10_89243088_C_T	QTS000001	Alasoo_2018	macrophage_IFNg+Salmonella	CL_0000235	macrophage	IFNg_18h+Salmonella_5h	84	leafcutter	29379200	bulk	ENSG00000107798	LIPA
Aragam_2022_chr10:88247603-90247603	chr10_89247603_T_G	Total_P_chr10:88243088-90243088	0.850929	0.813646	QTD000275	10:89247649:89251707:clu_59646_-	L1	chr10_89243662_A_C	chr10_89243088_C_T	QTS000015	GTEx	lung	UBERON_0008952	lung	naive	510	leafcutter	32913098	bulk	ENSG00000107798	LIPA
Aragam_2022_chr10:88247603-90247603	chr10_89247603_T_G	Total_P_chr10:88243088-90243088	0.850929	0.830365	QTD000215	10:89247649:89251707:clu_49711_-	L1	chr10_89243662_A_C	chr10_89243088_C_T	QTS000015	GTEx	breast	UBERON_0008367	breast	naive	394	leafcutter	32913098	bulk	ENSG00000107798	LIPA
Aragam_2022_chr10:88247603-90247603	chr10_89247603_T_G	Total_P_chr10:88243088-90243088	0.850929	0.85923	QTD000245	10:89247649:89251737:clu_52692_-	L1	chr10_89245159_C_A	chr10_89243088_C_T	QTS000015	GTEx	esophagus_mucosa	UBERON_0006920	esophagus (mucosa)	naive	493	leafcutter	32913098	bulk	ENSG00000107798	LIPA
Aragam_2022_chr10:88247603-90247603	chr10_89247603_T_G	Total_P_chr10:88243088-90243088	0.850929	0.822596	QTD000015	10:89247649:89251707:clu_18240_+	L1	chr10_89245129_A_G	chr10_89243088_C_T	QTS000001	Alasoo_2018	macrophage_Salmonella	CL_0000235	macrophage	Salmonella_5h	84	leafcutter	29379200	bulk	ENSG00000107798	LIPA
Aragam_2022_chr10:88247603-90247603	chr10_89247603_T_G	Total_P_chr10:88243088-90243088	0.850929	0.847124	QTD000383	10:89247649:89251707:clu_31858_-	L1	chr10_89246097_C_T	chr10_89243088_C_T	QTS000021	Nedelec_2016	macrophage_Listeria	CL_0000235	macrophage	Listeria_5h	163	leafcutter	27768889	bulk	ENSG00000107798	LIPA
Aragam_2022_chr10:88247603-90247603	chr10_89247603_T_G	IDL_L_chr10:88243088-90243088	0.833357	0.89733	QTD000130	10:89247649:89251707:clu_60267_-	L1	chr10_89243047_C_T	chr10_89243088_C_T	QTS000015	GTEx	adrenal_gland	UBERON_0002369	adrenal gland	naive	233	leafcutter	32913098	bulk	ENSG00000107798	LIPA
Aragam_2022_chr10:88247603-90247603	chr10_89247603_T_G	IDL_L_chr10:88243088-90243088	0.833357	0.870637	QTD000079	10:89247649:89251707:clu_48179_-	L1	chr10_89251701_C_T	chr10_89243088_C_T	QTS000008	CommonMind	DLPFC_naive	UBERON_0009834	brain (DLPFC)	naive	586	leafcutter	31551426	bulk	ENSG00000107798	LIPA
Aragam_2022_chr10:88247603-90247603	chr10_89247603_T_G	IDL_L_chr10:88243088-90243088	0.833357	0.856552	QTD000438	10:89247649:89249997:clu_25203_+	L1	chr10_89247713_C_A	chr10_89243088_C_T	QTS000025	ROSMAP	brain_naive	UBERON_0009834	brain (DLPFC)	naive	560	leafcutter	28869584	bulk	ENSG00000107798	LIPA
Aragam_2022_chr10:88247603-90247603	chr10_89247603_T_G	IDL_L_chr10:88243088-90243088	0.833357	0.815009	QTD000225	10:89247649:89251737:clu_34495_-	L1	chr10_89243662_A_C	chr10_89243088_C_T	QTS000015	GTEx	LCL	EFO_0005292	LCL	naive	147	leafcutter	32913098	bulk	ENSG00000107798	LIPA
Aragam_2022_chr10:88247603-90247603	chr10_89247603_T_G	IDL_L_chr10:88243088-90243088	0.833357	0.832939	QTD000413	10:89247649:89251737:clu_40945_-	L1	chr10_89248437_ATT_A	chr10_89243088_C_T	QTS000024	Quach_2016	monocyte_naive	CL_0002057	monocyte	naive	200	leafcutter	27768888	bulk	ENSG00000107798	LIPA
Aragam_2022_chr10:88247603-90247603	chr10_89247603_T_G	IDL_L_chr10:88243088-90243088	0.833357	0.850935	QTD000433	10:89247649:89251737:clu_40945_-	L1	chr10_89249122_C_T	chr10_89243088_C_T	QTS000024	Quach_2016	monocyte_IAV	CL_0002057	monocyte	Influenza_6h	198	leafcutter	27768888	bulk	ENSG00000107798	LIPA
Aragam_2022_chr10:88247603-90247603	chr10_89247603_T_G	IDL_L_chr10:88243088-90243088	0.833357	0.908276	QTD000220	10:89247649:89251707:clu_50732_-	L1	chr10_89243170_C_T	chr10_89243088_C_T	QTS000015	GTEx	fibroblast	CL_0000057	fibroblast	naive	483	leafcutter	32913098	bulk	ENSG00000107798	LIPA
Aragam_2022_chr10:88247603-90247603	chr10_89247603_T_G	IDL_L_chr10:88243088-90243088	0.833357	0.865083	QTD000330	10:89247649:89251737:clu_86339_-	L1	chr10_89245159_C_A	chr10_89243088_C_T	QTS000015	GTEx	spleen	UBERON_0002106	spleen	naive	227	leafcutter	32913098	bulk	ENSG00000107798	LIPA
Aragam_2022_chr10:88247603-90247603	chr10_89247603_T_G	IDL_L_chr10:88243088-90243088	0.833357	0.861387	QTD000145	10:89247649:89251707:clu_48631_-	L1	chr10_89246097_C_T	chr10_89243088_C_T	QTS000015	GTEx	artery_tibial	UBERON_0007610	artery (tibial)	naive	584	leafcutter	32913098	bulk	ENSG00000107798	LIPA
Aragam_2022_chr10:88247603-90247603	chr10_89247603_T_G	IDL_L_chr10:88243088-90243088	0.833357	0.878738	QTD000060	10:89247649:89251707:clu_24216_+	L1	chr10_89243047_C_T	chr10_89243088_C_T	QTS000006	CAP	LCL_naive	EFO_0005292	LCL	naive	148	leafcutter	32787775	bulk	ENSG00000107798	LIPA
Aragam_2022_chr10:88247603-90247603	chr10_89247603_T_G	IDL_L_chr10:88243088-90243088	0.833357	0.829176	QTD000393	10:89247649:89251737:clu_31858_-	L1	chr10_89251701_C_T	chr10_89243088_C_T	QTS000021	Nedelec_2016	macrophage_Salmonella	CL_0000235	macrophage	Salmonella_5h	167	leafcutter	27768889	bulk	ENSG00000107798	LIPA
Aragam_2022_chr10:88247603-90247603	chr10_89247603_T_G	IDL_L_chr10:88243088-90243088	0.833357	0.809973	QTD000010	10:89247649:89251707:clu_18240_+	L1	chr10_89243662_A_C	chr10_89243088_C_T	QTS000001	Alasoo_2018	macrophage_IFNg	CL_0000235	macrophage	IFNg_18h	84	leafcutter	29379200	bulk	ENSG00000107798	LIPA
Aragam_2022_chr10:88247603-90247603	chr10_89247603_T_G	IDL_L_chr10:88243088-90243088	0.833357	0.880667	QTD000377	10:89247649:89251707:clu_14831_+	L1	chr10_89243047_C_T	chr10_89243088_C_T	QTS000019	Lepik_2017	blood	UBERON_0000178	blood	naive	471	leafcutter	28922377	bulk	ENSG00000107798	LIPA
Aragam_2022_chr10:88247603-90247603	chr10_89247603_T_G	IDL_L_chr10:88243088-90243088	0.833357	0.812965	QTD000065	10:89247649:89251737:clu_24216_+	L1	chr10_89251701_C_T	chr10_89243088_C_T	QTS000006	CAP	LCL_statin	EFO_0005292	LCL	statin	148	leafcutter	32787775	bulk	ENSG00000107798	LIPA
Aragam_2022_chr10:88247603-90247603	chr10_89247603_T_G	IDL_L_chr10:88243088-90243088	0.833357	0.85283	QTD000025	10:89247649:89251737:clu_19809_-	L1	chr10_89243170_C_T	chr10_89243088_C_T	QTS000002	BLUEPRINT	monocyte	CL_0002057	monocyte	naive	191	leafcutter	27863251	bulk	ENSG00000107798	LIPA
Aragam_2022_chr10:88247603-90247603	chr10_89247603_T_G	IDL_L_chr10:88243088-90243088	0.833357	0.913332	QTD000388	10:89247649:89251737:clu_31858_-	L1	chr10_89246097_C_T	chr10_89243088_C_T	QTS000021	Nedelec_2016	macrophage_naive	CL_0000235	macrophage	naive	163	leafcutter	27768889	bulk	ENSG00000107798	LIPA
Aragam_2022_chr10:88247603-90247603	chr10_89247603_T_G	IDL_L_chr10:88243088-90243088	0.833357	0.923611	QTD000360	10:89247649:89251737:clu_37616_-	L1	chr10_89243170_C_T	chr10_89243088_C_T	QTS000015	GTEx	blood	UBERON_0000178	blood	naive	670	leafcutter	32913098	bulk	ENSG00000107798	LIPA
Aragam_2022_chr10:88247603-90247603	chr10_89247603_T_G	IDL_L_chr10:88243088-90243088	0.833357	0.89196	QTD000020	10:89247649:89251707:clu_18240_+	L1	chr10_89248437_ATT_A	chr10_89243088_C_T	QTS000001	Alasoo_2018	macrophage_IFNg+Salmonella	CL_0000235	macrophage	IFNg_18h+Salmonella_5h	84	leafcutter	29379200	bulk	ENSG00000107798	LIPA
Aragam_2022_chr10:88247603-90247603	chr10_89247603_T_G	IDL_L_chr10:88243088-90243088	0.833357	0.807443	QTD000275	10:89247649:89251707:clu_59646_-	L1	chr10_89243662_A_C	chr10_89243088_C_T	QTS000015	GTEx	lung	UBERON_0008952	lung	naive	510	leafcutter	32913098	bulk	ENSG00000107798	LIPA
Aragam_2022_chr10:88247603-90247603	chr10_89247603_T_G	IDL_L_chr10:88243088-90243088	0.833357	0.850274	QTD000215	10:89247649:89251707:clu_49711_-	L1	chr10_89243662_A_C	chr10_89243088_C_T	QTS000015	GTEx	breast	UBERON_0008367	breast	naive	394	leafcutter	32913098	bulk	ENSG00000107798	LIPA
Aragam_2022_chr10:88247603-90247603	chr10_89247603_T_G	IDL_L_chr10:88243088-90243088	0.833357	0.85519	QTD000245	10:89247649:89251737:clu_52692_-	L1	chr10_89245159_C_A	chr10_89243088_C_T	QTS000015	GTEx	esophagus_mucosa	UBERON_0006920	esophagus (mucosa)	naive	493	leafcutter	32913098	bulk	ENSG00000107798	LIPA
Aragam_2022_chr10:88247603-90247603	chr10_89247603_T_G	IDL_L_chr10:88243088-90243088	0.833357	0.84274	QTD000015	10:89247649:89251707:clu_18240_+	L1	chr10_89245129_A_G	chr10_89243088_C_T	QTS000001	Alasoo_2018	macrophage_Salmonella	CL_0000235	macrophage	Salmonella_5h	84	leafcutter	29379200	bulk	ENSG00000107798	LIPA
Aragam_2022_chr10:88247603-90247603	chr10_89247603_T_G	IDL_L_chr10:88243088-90243088	0.833357	0.860607	QTD000383	10:89247649:89251707:clu_31858_-	L1	chr10_89246097_C_T	chr10_89243088_C_T	QTS000021	Nedelec_2016	macrophage_Listeria	CL_0000235	macrophage	Listeria_5h	163	leafcutter	27768889	bulk	ENSG00000107798	LIPA
Aragam_2022_chr10:88247603-90247603	chr10_89247603_T_G	IDL_CE_chr10:88243170-90243170	0.859909	0.918524	QTD000130	10:89247649:89251707:clu_60267_-	L1	chr10_89243047_C_T	chr10_89243170_C_T	QTS000015	GTEx	adrenal_gland	UBERON_0002369	adrenal gland	naive	233	leafcutter	32913098	bulk	ENSG00000107798	LIPA
Aragam_2022_chr10:88247603-90247603	chr10_89247603_T_G	IDL_CE_chr10:88243170-90243170	0.859909	0.896278	QTD000079	10:89247649:89251707:clu_48179_-	L1	chr10_89251701_C_T	chr10_89243170_C_T	QTS000008	CommonMind	DLPFC_naive	UBERON_0009834	brain (DLPFC)	naive	586	leafcutter	31551426	bulk	ENSG00000107798	LIPA
Aragam_2022_chr10:88247603-90247603	chr10_89247603_T_G	IDL_CE_chr10:88243170-90243170	0.859909	0.847166	QTD000225	10:89247649:89251737:clu_34495_-	L1	chr10_89243662_A_C	chr10_89243170_C_T	QTS000015	GTEx	LCL	EFO_0005292	LCL	naive	147	leafcutter	32913098	bulk	ENSG00000107798	LIPA
Aragam_2022_chr10:88247603-90247603	chr10_89247603_T_G	IDL_CE_chr10:88243170-90243170	0.859909	0.863672	QTD000413	10:89247649:89251737:clu_40945_-	L1	chr10_89248437_ATT_A	chr10_89243170_C_T	QTS000024	Quach_2016	monocyte_naive	CL_0002057	monocyte	naive	200	leafcutter	27768888	bulk	ENSG00000107798	LIPA
Aragam_2022_chr10:88247603-90247603	chr10_89247603_T_G	IDL_CE_chr10:88243170-90243170	0.859909	0.879676	QTD000433	10:89247649:89251737:clu_40945_-	L1	chr10_89249122_C_T	chr10_89243170_C_T	QTS000024	Quach_2016	monocyte_IAV	CL_0002057	monocyte	Influenza_6h	198	leafcutter	27768888	bulk	ENSG00000107798	LIPA
Aragam_2022_chr10:88247603-90247603	chr10_89247603_T_G	IDL_CE_chr10:88243170-90243170	0.859909	0.927117	QTD000220	10:89247649:89251707:clu_50732_-	L1	chr10_89243170_C_T	chr10_89243170_C_T	QTS000015	GTEx	fibroblast	CL_0000057	fibroblast	naive	483	leafcutter	32913098	bulk	ENSG00000107798	LIPA
Aragam_2022_chr10:88247603-90247603	chr10_89247603_T_G	IDL_CE_chr10:88243170-90243170	0.859909	0.891394	QTD000330	10:89247649:89251737:clu_86339_-	L1	chr10_89245159_C_A	chr10_89243170_C_T	QTS000015	GTEx	spleen	UBERON_0002106	spleen	naive	227	leafcutter	32913098	bulk	ENSG00000107798	LIPA
Aragam_2022_chr10:88247603-90247603	chr10_89247603_T_G	IDL_CE_chr10:88243170-90243170	0.859909	0.888535	QTD000145	10:89247649:89251707:clu_48631_-	L1	chr10_89246097_C_T	chr10_89243170_C_T	QTS000015	GTEx	artery_tibial	UBERON_0007610	artery (tibial)	naive	584	leafcutter	32913098	bulk	ENSG00000107798	LIPA
Aragam_2022_chr10:88247603-90247603	chr10_89247603_T_G	IDL_CE_chr10:88243170-90243170	0.859909	0.902933	QTD000060	10:89247649:89251707:clu_24216_+	L1	chr10_89243047_C_T	chr10_89243170_C_T	QTS000006	CAP	LCL_naive	EFO_0005292	LCL	naive	148	leafcutter	32787775	bulk	ENSG00000107798	LIPA
Aragam_2022_chr10:88247603-90247603	chr10_89247603_T_G	IDL_CE_chr10:88243170-90243170	0.859909	0.861663	QTD000393	10:89247649:89251737:clu_31858_-	L1	chr10_89251701_C_T	chr10_89243170_C_T	QTS000021	Nedelec_2016	macrophage_Salmonella	CL_0000235	macrophage	Salmonella_5h	167	leafcutter	27768889	bulk	ENSG00000107798	LIPA
Aragam_2022_chr10:88247603-90247603	chr10_89247603_T_G	IDL_CE_chr10:88243170-90243170	0.859909	0.843975	QTD000010	10:89247649:89251707:clu_18240_+	L1	chr10_89243662_A_C	chr10_89243170_C_T	QTS000001	Alasoo_2018	macrophage_IFNg	CL_0000235	macrophage	IFNg_18h	84	leafcutter	29379200	bulk	ENSG00000107798	LIPA
Aragam_2022_chr10:88247603-90247603	chr10_89247603_T_G	IDL_CE_chr10:88243170-90243170	0.859909	0.904758	QTD000377	10:89247649:89251707:clu_14831_+	L1	chr10_89243047_C_T	chr10_89243170_C_T	QTS000019	Lepik_2017	blood	UBERON_0000178	blood	naive	471	leafcutter	28922377	bulk	ENSG00000107798	LIPA
Aragam_2022_chr10:88247603-90247603	chr10_89247603_T_G	IDL_CE_chr10:88243170-90243170	0.859909	0.846812	QTD000065	10:89247649:89251737:clu_24216_+	L1	chr10_89251701_C_T	chr10_89243170_C_T	QTS000006	CAP	LCL_statin	EFO_0005292	LCL	statin	148	leafcutter	32787775	bulk	ENSG00000107798	LIPA
Aragam_2022_chr10:88247603-90247603	chr10_89247603_T_G	IDL_CE_chr10:88243170-90243170	0.859909	0.881504	QTD000025	10:89247649:89251737:clu_19809_-	L1	chr10_89243170_C_T	chr10_89243170_C_T	QTS000002	BLUEPRINT	monocyte	CL_0002057	monocyte	naive	191	leafcutter	27863251	bulk	ENSG00000107798	LIPA
Aragam_2022_chr10:88247603-90247603	chr10_89247603_T_G	IDL_CE_chr10:88243170-90243170	0.859909	0.932024	QTD000388	10:89247649:89251737:clu_31858_-	L1	chr10_89246097_C_T	chr10_89243170_C_T	QTS000021	Nedelec_2016	macrophage_naive	CL_0000235	macrophage	naive	163	leafcutter	27768889	bulk	ENSG00000107798	LIPA
Aragam_2022_chr10:88247603-90247603	chr10_89247603_T_G	IDL_CE_chr10:88243170-90243170	0.859909	0.93984	QTD000360	10:89247649:89251737:clu_37616_-	L1	chr10_89243170_C_T	chr10_89243170_C_T	QTS000015	GTEx	blood	UBERON_0000178	blood	naive	670	leafcutter	32913098	bulk	ENSG00000107798	LIPA
Aragam_2022_chr10:88247603-90247603	chr10_89247603_T_G	IDL_CE_chr10:88243170-90243170	0.859909	0.913893	QTD000020	10:89247649:89251707:clu_18240_+	L1	chr10_89248437_ATT_A	chr10_89243170_C_T	QTS000001	Alasoo_2018	macrophage_IFNg+Salmonella	CL_0000235	macrophage	IFNg_18h+Salmonella_5h	84	leafcutter	29379200	bulk	ENSG00000107798	LIPA
Aragam_2022_chr10:88247603-90247603	chr10_89247603_T_G	IDL_CE_chr10:88243170-90243170	0.859909	0.840893	QTD000275	10:89247649:89251707:clu_59646_-	L1	chr10_89243662_A_C	chr10_89243170_C_T	QTS000015	GTEx	lung	UBERON_0008952	lung	naive	510	leafcutter	32913098	bulk	ENSG00000107798	LIPA
Aragam_2022_chr10:88247603-90247603	chr10_89247603_T_G	IDL_CE_chr10:88243170-90243170	0.859909	0.878714	QTD000215	10:89247649:89251707:clu_49711_-	L1	chr10_89243662_A_C	chr10_89243170_C_T	QTS000015	GTEx	breast	UBERON_0008367	breast	naive	394	leafcutter	32913098	bulk	ENSG00000107798	LIPA
Aragam_2022_chr10:88247603-90247603	chr10_89247603_T_G	IDL_CE_chr10:88243170-90243170	0.859909	0.883186	QTD000245	10:89247649:89251737:clu_52692_-	L1	chr10_89245159_C_A	chr10_89243170_C_T	QTS000015	GTEx	esophagus_mucosa	UBERON_0006920	esophagus (mucosa)	naive	493	leafcutter	32913098	bulk	ENSG00000107798	LIPA
Aragam_2022_chr10:88247603-90247603	chr10_89247603_T_G	IDL_CE_chr10:88243170-90243170	0.859909	0.872162	QTD000015	10:89247649:89251707:clu_18240_+	L1	chr10_89245129_A_G	chr10_89243170_C_T	QTS000001	Alasoo_2018	macrophage_Salmonella	CL_0000235	macrophage	Salmonella_5h	84	leafcutter	29379200	bulk	ENSG00000107798	LIPA
Aragam_2022_chr10:88247603-90247603	chr10_89247603_T_G	IDL_CE_chr10:88243170-90243170	0.859909	0.887815	QTD000383	10:89247649:89251707:clu_31858_-	L1	chr10_89246097_C_T	chr10_89243170_C_T	QTS000021	Nedelec_2016	macrophage_Listeria	CL_0000235	macrophage	Listeria_5h	163	leafcutter	27768889	bulk	ENSG00000107798	LIPA
Aragam_2022_chr10:88247603-90247603	chr10_89247603_T_G	IDL_CE_chr10:88243170-90243170	0.859909	0.814838	QTD000235	10:89247649:89251737:clu_51649_-	L1	chr10_89252465_GTGA_G	chr10_89243170_C_T	QTS000015	GTEx	colon_transverse	UBERON_0001157	transverse colon	naive	368	leafcutter	32913098	bulk	ENSG00000107798	LIPA
Aragam_2022_chr10:88247603-90247603	chr10_89247603_T_G	IDL_C_chr10:88243170-90243170	0.859929	0.918482	QTD000130	10:89247649:89251707:clu_60267_-	L1	chr10_89243047_C_T	chr10_89243170_C_T	QTS000015	GTEx	adrenal_gland	UBERON_0002369	adrenal gland	naive	233	leafcutter	32913098	bulk	ENSG00000107798	LIPA
Aragam_2022_chr10:88247603-90247603	chr10_89247603_T_G	IDL_C_chr10:88243170-90243170	0.859929	0.897137	QTD000079	10:89247649:89251707:clu_48179_-	L1	chr10_89251701_C_T	chr10_89243170_C_T	QTS000008	CommonMind	DLPFC_naive	UBERON_0009834	brain (DLPFC)	naive	586	leafcutter	31551426	bulk	ENSG00000107798	LIPA
Aragam_2022_chr10:88247603-90247603	chr10_89247603_T_G	IDL_C_chr10:88243170-90243170	0.859929	0.849749	QTD000225	10:89247649:89251737:clu_34495_-	L1	chr10_89243662_A_C	chr10_89243170_C_T	QTS000015	GTEx	LCL	EFO_0005292	LCL	naive	147	leafcutter	32913098	bulk	ENSG00000107798	LIPA
Aragam_2022_chr10:88247603-90247603	chr10_89247603_T_G	IDL_C_chr10:88243170-90243170	0.859929	0.86561	QTD000413	10:89247649:89251737:clu_40945_-	L1	chr10_89248437_ATT_A	chr10_89243170_C_T	QTS000024	Quach_2016	monocyte_naive	CL_0002057	monocyte	naive	200	leafcutter	27768888	bulk	ENSG00000107798	LIPA
Aragam_2022_chr10:88247603-90247603	chr10_89247603_T_G	IDL_C_chr10:88243170-90243170	0.859929	0.881176	QTD000433	10:89247649:89251737:clu_40945_-	L1	chr10_89249122_C_T	chr10_89243170_C_T	QTS000024	Quach_2016	monocyte_IAV	CL_0002057	monocyte	Influenza_6h	198	leafcutter	27768888	bulk	ENSG00000107798	LIPA
Aragam_2022_chr10:88247603-90247603	chr10_89247603_T_G	IDL_C_chr10:88243170-90243170	0.859929	0.927124	QTD000220	10:89247649:89251707:clu_50732_-	L1	chr10_89243170_C_T	chr10_89243170_C_T	QTS000015	GTEx	fibroblast	CL_0000057	fibroblast	naive	483	leafcutter	32913098	bulk	ENSG00000107798	LIPA
Aragam_2022_chr10:88247603-90247603	chr10_89247603_T_G	IDL_C_chr10:88243170-90243170	0.859929	0.892414	QTD000330	10:89247649:89251737:clu_86339_-	L1	chr10_89245159_C_A	chr10_89243170_C_T	QTS000015	GTEx	spleen	UBERON_0002106	spleen	naive	227	leafcutter	32913098	bulk	ENSG00000107798	LIPA
Aragam_2022_chr10:88247603-90247603	chr10_89247603_T_G	IDL_C_chr10:88243170-90243170	0.859929	0.889748	QTD000145	10:89247649:89251707:clu_48631_-	L1	chr10_89246097_C_T	chr10_89243170_C_T	QTS000015	GTEx	artery_tibial	UBERON_0007610	artery (tibial)	naive	584	leafcutter	32913098	bulk	ENSG00000107798	LIPA
Aragam_2022_chr10:88247603-90247603	chr10_89247603_T_G	IDL_C_chr10:88243170-90243170	0.859929	0.903373	QTD000060	10:89247649:89251707:clu_24216_+	L1	chr10_89243047_C_T	chr10_89243170_C_T	QTS000006	CAP	LCL_naive	EFO_0005292	LCL	naive	148	leafcutter	32787775	bulk	ENSG00000107798	LIPA
Aragam_2022_chr10:88247603-90247603	chr10_89247603_T_G	IDL_C_chr10:88243170-90243170	0.859929	0.863841	QTD000393	10:89247649:89251737:clu_31858_-	L1	chr10_89251701_C_T	chr10_89243170_C_T	QTS000021	Nedelec_2016	macrophage_Salmonella	CL_0000235	macrophage	Salmonella_5h	167	leafcutter	27768889	bulk	ENSG00000107798	LIPA
Aragam_2022_chr10:88247603-90247603	chr10_89247603_T_G	IDL_C_chr10:88243170-90243170	0.859929	0.846749	QTD000010	10:89247649:89251707:clu_18240_+	L1	chr10_89243662_A_C	chr10_89243170_C_T	QTS000001	Alasoo_2018	macrophage_IFNg	CL_0000235	macrophage	IFNg_18h	84	leafcutter	29379200	bulk	ENSG00000107798	LIPA
Aragam_2022_chr10:88247603-90247603	chr10_89247603_T_G	IDL_C_chr10:88243170-90243170	0.859929	0.905008	QTD000377	10:89247649:89251707:clu_14831_+	L1	chr10_89243047_C_T	chr10_89243170_C_T	QTS000019	Lepik_2017	blood	UBERON_0000178	blood	naive	471	leafcutter	28922377	bulk	ENSG00000107798	LIPA
Aragam_2022_chr10:88247603-90247603	chr10_89247603_T_G	IDL_C_chr10:88243170-90243170	0.859929	0.849393	QTD000065	10:89247649:89251737:clu_24216_+	L1	chr10_89251701_C_T	chr10_89243170_C_T	QTS000006	CAP	LCL_statin	EFO_0005292	LCL	statin	148	leafcutter	32787775	bulk	ENSG00000107798	LIPA
Aragam_2022_chr10:88247603-90247603	chr10_89247603_T_G	IDL_C_chr10:88243170-90243170	0.859929	0.881898	QTD000025	10:89247649:89251737:clu_19809_-	L1	chr10_89243170_C_T	chr10_89243170_C_T	QTS000002	BLUEPRINT	monocyte	CL_0002057	monocyte	naive	191	leafcutter	27863251	bulk	ENSG00000107798	LIPA
Aragam_2022_chr10:88247603-90247603	chr10_89247603_T_G	IDL_C_chr10:88243170-90243170	0.859929	0.932223	QTD000388	10:89247649:89251737:clu_31858_-	L1	chr10_89246097_C_T	chr10_89243170_C_T	QTS000021	Nedelec_2016	macrophage_naive	CL_0000235	macrophage	naive	163	leafcutter	27768889	bulk	ENSG00000107798	LIPA
Aragam_2022_chr10:88247603-90247603	chr10_89247603_T_G	IDL_C_chr10:88243170-90243170	0.859929	0.939646	QTD000360	10:89247649:89251737:clu_37616_-	L1	chr10_89243170_C_T	chr10_89243170_C_T	QTS000015	GTEx	blood	UBERON_0000178	blood	naive	670	leafcutter	32913098	bulk	ENSG00000107798	LIPA
Aragam_2022_chr10:88247603-90247603	chr10_89247603_T_G	IDL_C_chr10:88243170-90243170	0.859929	0.914297	QTD000020	10:89247649:89251707:clu_18240_+	L1	chr10_89248437_ATT_A	chr10_89243170_C_T	QTS000001	Alasoo_2018	macrophage_IFNg+Salmonella	CL_0000235	macrophage	IFNg_18h+Salmonella_5h	84	leafcutter	29379200	bulk	ENSG00000107798	LIPA
Aragam_2022_chr10:88247603-90247603	chr10_89247603_T_G	IDL_C_chr10:88243170-90243170	0.859929	0.843769	QTD000275	10:89247649:89251707:clu_59646_-	L1	chr10_89243662_A_C	chr10_89243170_C_T	QTS000015	GTEx	lung	UBERON_0008952	lung	naive	510	leafcutter	32913098	bulk	ENSG00000107798	LIPA
Aragam_2022_chr10:88247603-90247603	chr10_89247603_T_G	IDL_C_chr10:88243170-90243170	0.859929	0.880211	QTD000215	10:89247649:89251707:clu_49711_-	L1	chr10_89243662_A_C	chr10_89243170_C_T	QTS000015	GTEx	breast	UBERON_0008367	breast	naive	394	leafcutter	32913098	bulk	ENSG00000107798	LIPA
Aragam_2022_chr10:88247603-90247603	chr10_89247603_T_G	IDL_C_chr10:88243170-90243170	0.859929	0.884429	QTD000245	10:89247649:89251737:clu_52692_-	L1	chr10_89245159_C_A	chr10_89243170_C_T	QTS000015	GTEx	esophagus_mucosa	UBERON_0006920	esophagus (mucosa)	naive	493	leafcutter	32913098	bulk	ENSG00000107798	LIPA
Aragam_2022_chr10:88247603-90247603	chr10_89247603_T_G	IDL_C_chr10:88243170-90243170	0.859929	0.873887	QTD000015	10:89247649:89251707:clu_18240_+	L1	chr10_89245129_A_G	chr10_89243170_C_T	QTS000001	Alasoo_2018	macrophage_Salmonella	CL_0000235	macrophage	Salmonella_5h	84	leafcutter	29379200	bulk	ENSG00000107798	LIPA
Aragam_2022_chr10:88247603-90247603	chr10_89247603_T_G	IDL_C_chr10:88243170-90243170	0.859929	0.888732	QTD000383	10:89247649:89251707:clu_31858_-	L1	chr10_89246097_C_T	chr10_89243170_C_T	QTS000021	Nedelec_2016	macrophage_Listeria	CL_0000235	macrophage	Listeria_5h	163	leafcutter	27768889	bulk	ENSG00000107798	LIPA
Aragam_2022_chr10:88247603-90247603	chr10_89247603_T_G	IDL_C_chr10:88243170-90243170	0.859929	0.815609	QTD000235	10:89247649:89251737:clu_51649_-	L1	chr10_89252465_GTGA_G	chr10_89243170_C_T	QTS000015	GTEx	colon_transverse	UBERON_0001157	transverse colon	naive	368	leafcutter	32913098	bulk	ENSG00000107798	LIPA
Aragam_2022_chr10:88247603-90247603	chr10_89247603_T_G	Total_C_chr10:88243170-90243170	0.859853	0.929771	QTD000130	10:89247649:89251707:clu_60267_-	L1	chr10_89243047_C_T	chr10_89243170_C_T	QTS000015	GTEx	adrenal_gland	UBERON_0002369	adrenal gland	naive	233	leafcutter	32913098	bulk	ENSG00000107798	LIPA
Aragam_2022_chr10:88247603-90247603	chr10_89247603_T_G	Total_C_chr10:88243170-90243170	0.859853	0.90685	QTD000079	10:89247649:89251707:clu_48179_-	L1	chr10_89251701_C_T	chr10_89243170_C_T	QTS000008	CommonMind	DLPFC_naive	UBERON_0009834	brain (DLPFC)	naive	586	leafcutter	31551426	bulk	ENSG00000107798	LIPA
Aragam_2022_chr10:88247603-90247603	chr10_89247603_T_G	Total_C_chr10:88243170-90243170	0.859853	0.801881	QTD000438	10:89247649:89249997:clu_25203_+	L1	chr10_89247713_C_A	chr10_89243170_C_T	QTS000025	ROSMAP	brain_naive	UBERON_0009834	brain (DLPFC)	naive	560	leafcutter	28869584	bulk	ENSG00000107798	LIPA
Aragam_2022_chr10:88247603-90247603	chr10_89247603_T_G	Total_C_chr10:88243170-90243170	0.859853	0.856702	QTD000225	10:89247649:89251737:clu_34495_-	L1	chr10_89243662_A_C	chr10_89243170_C_T	QTS000015	GTEx	LCL	EFO_0005292	LCL	naive	147	leafcutter	32913098	bulk	ENSG00000107798	LIPA
Aragam_2022_chr10:88247603-90247603	chr10_89247603_T_G	Total_C_chr10:88243170-90243170	0.859853	0.873402	QTD000413	10:89247649:89251737:clu_40945_-	L1	chr10_89248437_ATT_A	chr10_89243170_C_T	QTS000024	Quach_2016	monocyte_naive	CL_0002057	monocyte	naive	200	leafcutter	27768888	bulk	ENSG00000107798	LIPA
Aragam_2022_chr10:88247603-90247603	chr10_89247603_T_G	Total_C_chr10:88243170-90243170	0.859853	0.888496	QTD000433	10:89247649:89251737:clu_40945_-	L1	chr10_89249122_C_T	chr10_89243170_C_T	QTS000024	Quach_2016	monocyte_IAV	CL_0002057	monocyte	Influenza_6h	198	leafcutter	27768888	bulk	ENSG00000107798	LIPA
Aragam_2022_chr10:88247603-90247603	chr10_89247603_T_G	Total_C_chr10:88243170-90243170	0.859853	0.938324	QTD000220	10:89247649:89251707:clu_50732_-	L1	chr10_89243170_C_T	chr10_89243170_C_T	QTS000015	GTEx	fibroblast	CL_0000057	fibroblast	naive	483	leafcutter	32913098	bulk	ENSG00000107798	LIPA
Aragam_2022_chr10:88247603-90247603	chr10_89247603_T_G	Total_C_chr10:88243170-90243170	0.859853	0.901937	QTD000330	10:89247649:89251737:clu_86339_-	L1	chr10_89245159_C_A	chr10_89243170_C_T	QTS000015	GTEx	spleen	UBERON_0002106	spleen	naive	227	leafcutter	32913098	bulk	ENSG00000107798	LIPA
Aragam_2022_chr10:88247603-90247603	chr10_89247603_T_G	Total_C_chr10:88243170-90243170	0.859853	0.897058	QTD000145	10:89247649:89251707:clu_48631_-	L1	chr10_89246097_C_T	chr10_89243170_C_T	QTS000015	GTEx	artery_tibial	UBERON_0007610	artery (tibial)	naive	584	leafcutter	32913098	bulk	ENSG00000107798	LIPA
Aragam_2022_chr10:88247603-90247603	chr10_89247603_T_G	Total_C_chr10:88243170-90243170	0.859853	0.913985	QTD000060	10:89247649:89251707:clu_24216_+	L1	chr10_89243047_C_T	chr10_89243170_C_T	QTS000006	CAP	LCL_naive	EFO_0005292	LCL	naive	148	leafcutter	32787775	bulk	ENSG00000107798	LIPA
Aragam_2022_chr10:88247603-90247603	chr10_89247603_T_G	Total_C_chr10:88243170-90243170	0.859853	0.870497	QTD000393	10:89247649:89251737:clu_31858_-	L1	chr10_89251701_C_T	chr10_89243170_C_T	QTS000021	Nedelec_2016	macrophage_Salmonella	CL_0000235	macrophage	Salmonella_5h	167	leafcutter	27768889	bulk	ENSG00000107798	LIPA
Aragam_2022_chr10:88247603-90247603	chr10_89247603_T_G	Total_C_chr10:88243170-90243170	0.859853	0.854432	QTD000010	10:89247649:89251707:clu_18240_+	L1	chr10_89243662_A_C	chr10_89243170_C_T	QTS000001	Alasoo_2018	macrophage_IFNg	CL_0000235	macrophage	IFNg_18h	84	leafcutter	29379200	bulk	ENSG00000107798	LIPA
Aragam_2022_chr10:88247603-90247603	chr10_89247603_T_G	Total_C_chr10:88243170-90243170	0.859853	0.916578	QTD000377	10:89247649:89251707:clu_14831_+	L1	chr10_89243047_C_T	chr10_89243170_C_T	QTS000019	Lepik_2017	blood	UBERON_0000178	blood	naive	471	leafcutter	28922377	bulk	ENSG00000107798	LIPA
Aragam_2022_chr10:88247603-90247603	chr10_89247603_T_G	Total_C_chr10:88243170-90243170	0.859853	0.857644	QTD000065	10:89247649:89251737:clu_24216_+	L1	chr10_89251701_C_T	chr10_89243170_C_T	QTS000006	CAP	LCL_statin	EFO_0005292	LCL	statin	148	leafcutter	32787775	bulk	ENSG00000107798	LIPA
Aragam_2022_chr10:88247603-90247603	chr10_89247603_T_G	Total_C_chr10:88243170-90243170	0.859853	0.892392	QTD000025	10:89247649:89251737:clu_19809_-	L1	chr10_89243170_C_T	chr10_89243170_C_T	QTS000002	BLUEPRINT	monocyte	CL_0002057	monocyte	naive	191	leafcutter	27863251	bulk	ENSG00000107798	LIPA
Aragam_2022_chr10:88247603-90247603	chr10_89247603_T_G	Total_C_chr10:88243170-90243170	0.859853	0.939023	QTD000388	10:89247649:89251737:clu_31858_-	L1	chr10_89246097_C_T	chr10_89243170_C_T	QTS000021	Nedelec_2016	macrophage_naive	CL_0000235	macrophage	naive	163	leafcutter	27768889	bulk	ENSG00000107798	LIPA
Aragam_2022_chr10:88247603-90247603	chr10_89247603_T_G	Total_C_chr10:88243170-90243170	0.859853	0.950309	QTD000360	10:89247649:89251737:clu_37616_-	L1	chr10_89243170_C_T	chr10_89243170_C_T	QTS000015	GTEx	blood	UBERON_0000178	blood	naive	670	leafcutter	32913098	bulk	ENSG00000107798	LIPA
Aragam_2022_chr10:88247603-90247603	chr10_89247603_T_G	Total_C_chr10:88243170-90243170	0.859853	0.92389	QTD000020	10:89247649:89251707:clu_18240_+	L1	chr10_89248437_ATT_A	chr10_89243170_C_T	QTS000001	Alasoo_2018	macrophage_IFNg+Salmonella	CL_0000235	macrophage	IFNg_18h+Salmonella_5h	84	leafcutter	29379200	bulk	ENSG00000107798	LIPA
Aragam_2022_chr10:88247603-90247603	chr10_89247603_T_G	Total_C_chr10:88243170-90243170	0.859853	0.85282	QTD000275	10:89247649:89251707:clu_59646_-	L1	chr10_89243662_A_C	chr10_89243170_C_T	QTS000015	GTEx	lung	UBERON_0008952	lung	naive	510	leafcutter	32913098	bulk	ENSG00000107798	LIPA
Aragam_2022_chr10:88247603-90247603	chr10_89247603_T_G	Total_C_chr10:88243170-90243170	0.859853	0.88812	QTD000215	10:89247649:89251707:clu_49711_-	L1	chr10_89243662_A_C	chr10_89243170_C_T	QTS000015	GTEx	breast	UBERON_0008367	breast	naive	394	leafcutter	32913098	bulk	ENSG00000107798	LIPA
Aragam_2022_chr10:88247603-90247603	chr10_89247603_T_G	Total_C_chr10:88243170-90243170	0.859853	0.892806	QTD000245	10:89247649:89251737:clu_52692_-	L1	chr10_89245159_C_A	chr10_89243170_C_T	QTS000015	GTEx	esophagus_mucosa	UBERON_0006920	esophagus (mucosa)	naive	493	leafcutter	32913098	bulk	ENSG00000107798	LIPA
Aragam_2022_chr10:88247603-90247603	chr10_89247603_T_G	Total_C_chr10:88243170-90243170	0.859853	0.88093	QTD000015	10:89247649:89251707:clu_18240_+	L1	chr10_89245129_A_G	chr10_89243170_C_T	QTS000001	Alasoo_2018	macrophage_Salmonella	CL_0000235	macrophage	Salmonella_5h	84	leafcutter	29379200	bulk	ENSG00000107798	LIPA
Aragam_2022_chr10:88247603-90247603	chr10_89247603_T_G	Total_C_chr10:88243170-90243170	0.859853	0.897943	QTD000383	10:89247649:89251707:clu_31858_-	L1	chr10_89246097_C_T	chr10_89243170_C_T	QTS000021	Nedelec_2016	macrophage_Listeria	CL_0000235	macrophage	Listeria_5h	163	leafcutter	27768889	bulk	ENSG00000107798	LIPA
Aragam_2022_chr10:88247603-90247603	chr10_89247603_T_G	Total_C_chr10:88243170-90243170	0.859853	0.812867	QTD000235	10:89247649:89251737:clu_51649_-	L1	chr10_89252465_GTGA_G	chr10_89243170_C_T	QTS000015	GTEx	colon_transverse	UBERON_0001157	transverse colon	naive	368	leafcutter	32913098	bulk	ENSG00000107798	LIPA
Aragam_2022_chr10:88247603-90247603	chr10_89247603_T_G	Albumin_chr10:88243170-90243170	0.80648	0.903497	QTD000130	10:89247649:89251707:clu_60267_-	L1	chr10_89243047_C_T	chr10_89243170_C_T	QTS000015	GTEx	adrenal_gland	UBERON_0002369	adrenal gland	naive	233	leafcutter	32913098	bulk	ENSG00000107798	LIPA
Aragam_2022_chr10:88247603-90247603	chr10_89247603_T_G	Albumin_chr10:88243170-90243170	0.80648	0.862174	QTD000079	10:89247649:89251707:clu_48179_-	L1	chr10_89251701_C_T	chr10_89243170_C_T	QTS000008	CommonMind	DLPFC_naive	UBERON_0009834	brain (DLPFC)	naive	586	leafcutter	31551426	bulk	ENSG00000107798	LIPA
Aragam_2022_chr10:88247603-90247603	chr10_89247603_T_G	Albumin_chr10:88243170-90243170	0.80648	0.842841	QTD000438	10:89247649:89249997:clu_25203_+	L1	chr10_89247713_C_A	chr10_89243170_C_T	QTS000025	ROSMAP	brain_naive	UBERON_0009834	brain (DLPFC)	naive	560	leafcutter	28869584	bulk	ENSG00000107798	LIPA
Aragam_2022_chr10:88247603-90247603	chr10_89247603_T_G	Albumin_chr10:88243170-90243170	0.80648	0.84537	QTD000225	10:89247649:89251737:clu_34495_-	L1	chr10_89243662_A_C	chr10_89243170_C_T	QTS000015	GTEx	LCL	EFO_0005292	LCL	naive	147	leafcutter	32913098	bulk	ENSG00000107798	LIPA
Aragam_2022_chr10:88247603-90247603	chr10_89247603_T_G	Albumin_chr10:88243170-90243170	0.80648	0.84906	QTD000413	10:89247649:89251737:clu_40945_-	L1	chr10_89248437_ATT_A	chr10_89243170_C_T	QTS000024	Quach_2016	monocyte_naive	CL_0002057	monocyte	naive	200	leafcutter	27768888	bulk	ENSG00000107798	LIPA
Aragam_2022_chr10:88247603-90247603	chr10_89247603_T_G	Albumin_chr10:88243170-90243170	0.80648	0.834768	QTD000433	10:89247649:89251737:clu_40945_-	L1	chr10_89249122_C_T	chr10_89243170_C_T	QTS000024	Quach_2016	monocyte_IAV	CL_0002057	monocyte	Influenza_6h	198	leafcutter	27768888	bulk	ENSG00000107798	LIPA
Aragam_2022_chr10:88247603-90247603	chr10_89247603_T_G	Albumin_chr10:88243170-90243170	0.80648	0.906324	QTD000220	10:89247649:89251707:clu_50732_-	L1	chr10_89243170_C_T	chr10_89243170_C_T	QTS000015	GTEx	fibroblast	CL_0000057	fibroblast	naive	483	leafcutter	32913098	bulk	ENSG00000107798	LIPA
Aragam_2022_chr10:88247603-90247603	chr10_89247603_T_G	Albumin_chr10:88243170-90243170	0.80648	0.854416	QTD000330	10:89247649:89251737:clu_86339_-	L1	chr10_89245159_C_A	chr10_89243170_C_T	QTS000015	GTEx	spleen	UBERON_0002106	spleen	naive	227	leafcutter	32913098	bulk	ENSG00000107798	LIPA
Aragam_2022_chr10:88247603-90247603	chr10_89247603_T_G	Albumin_chr10:88243170-90243170	0.80648	0.830577	QTD000145	10:89247649:89251707:clu_48631_-	L1	chr10_89246097_C_T	chr10_89243170_C_T	QTS000015	GTEx	artery_tibial	UBERON_0007610	artery (tibial)	naive	584	leafcutter	32913098	bulk	ENSG00000107798	LIPA
Aragam_2022_chr10:88247603-90247603	chr10_89247603_T_G	Albumin_chr10:88243170-90243170	0.80648	0.882377	QTD000060	10:89247649:89251707:clu_24216_+	L1	chr10_89243047_C_T	chr10_89243170_C_T	QTS000006	CAP	LCL_naive	EFO_0005292	LCL	naive	148	leafcutter	32787775	bulk	ENSG00000107798	LIPA
Aragam_2022_chr10:88247603-90247603	chr10_89247603_T_G	Albumin_chr10:88243170-90243170	0.80648	0.83675	QTD000393	10:89247649:89251737:clu_31858_-	L1	chr10_89251701_C_T	chr10_89243170_C_T	QTS000021	Nedelec_2016	macrophage_Salmonella	CL_0000235	macrophage	Salmonella_5h	167	leafcutter	27768889	bulk	ENSG00000107798	LIPA
Aragam_2022_chr10:88247603-90247603	chr10_89247603_T_G	Albumin_chr10:88243170-90243170	0.80648	0.845793	QTD000010	10:89247649:89251707:clu_18240_+	L1	chr10_89243662_A_C	chr10_89243170_C_T	QTS000001	Alasoo_2018	macrophage_IFNg	CL_0000235	macrophage	IFNg_18h	84	leafcutter	29379200	bulk	ENSG00000107798	LIPA
Aragam_2022_chr10:88247603-90247603	chr10_89247603_T_G	Albumin_chr10:88243170-90243170	0.80648	0.893376	QTD000377	10:89247649:89251707:clu_14831_+	L1	chr10_89243047_C_T	chr10_89243170_C_T	QTS000019	Lepik_2017	blood	UBERON_0000178	blood	naive	471	leafcutter	28922377	bulk	ENSG00000107798	LIPA
Aragam_2022_chr10:88247603-90247603	chr10_89247603_T_G	Albumin_chr10:88243170-90243170	0.80648	0.85228	QTD000065	10:89247649:89251737:clu_24216_+	L1	chr10_89251701_C_T	chr10_89243170_C_T	QTS000006	CAP	LCL_statin	EFO_0005292	LCL	statin	148	leafcutter	32787775	bulk	ENSG00000107798	LIPA
Aragam_2022_chr10:88247603-90247603	chr10_89247603_T_G	Albumin_chr10:88243170-90243170	0.80648	0.864672	QTD000025	10:89247649:89251737:clu_19809_-	L1	chr10_89243170_C_T	chr10_89243170_C_T	QTS000002	BLUEPRINT	monocyte	CL_0002057	monocyte	naive	191	leafcutter	27863251	bulk	ENSG00000107798	LIPA
Aragam_2022_chr10:88247603-90247603	chr10_89247603_T_G	Albumin_chr10:88243170-90243170	0.80648	0.80921	QTD000388	10:89247649:89251737:clu_31858_-	L1	chr10_89246097_C_T	chr10_89243170_C_T	QTS000021	Nedelec_2016	macrophage_naive	CL_0000235	macrophage	naive	163	leafcutter	27768889	bulk	ENSG00000107798	LIPA
Aragam_2022_chr10:88247603-90247603	chr10_89247603_T_G	Albumin_chr10:88243170-90243170	0.80648	0.920899	QTD000360	10:89247649:89251737:clu_37616_-	L1	chr10_89243170_C_T	chr10_89243170_C_T	QTS000015	GTEx	blood	UBERON_0000178	blood	naive	670	leafcutter	32913098	bulk	ENSG00000107798	LIPA
Aragam_2022_chr10:88247603-90247603	chr10_89247603_T_G	Albumin_chr10:88243170-90243170	0.80648	0.870328	QTD000020	10:89247649:89251707:clu_18240_+	L1	chr10_89248437_ATT_A	chr10_89243170_C_T	QTS000001	Alasoo_2018	macrophage_IFNg+Salmonella	CL_0000235	macrophage	IFNg_18h+Salmonella_5h	84	leafcutter	29379200	bulk	ENSG00000107798	LIPA
Aragam_2022_chr10:88247603-90247603	chr10_89247603_T_G	Albumin_chr10:88243170-90243170	0.80648	0.846994	QTD000005	10:89247649:89251707:clu_18240_+	L1	chr10_89245129_A_G	chr10_89243170_C_T	QTS000001	Alasoo_2018	macrophage_naive	CL_0000235	macrophage	naive	84	leafcutter	29379200	bulk	ENSG00000107798	LIPA
Aragam_2022_chr10:88247603-90247603	chr10_89247603_T_G	Albumin_chr10:88243170-90243170	0.80648	0.834295	QTD000275	10:89247649:89251707:clu_59646_-	L1	chr10_89243662_A_C	chr10_89243170_C_T	QTS000015	GTEx	lung	UBERON_0008952	lung	naive	510	leafcutter	32913098	bulk	ENSG00000107798	LIPA
Aragam_2022_chr10:88247603-90247603	chr10_89247603_T_G	Albumin_chr10:88243170-90243170	0.80648	0.833634	QTD000215	10:89247649:89251707:clu_49711_-	L1	chr10_89243662_A_C	chr10_89243170_C_T	QTS000015	GTEx	breast	UBERON_0008367	breast	naive	394	leafcutter	32913098	bulk	ENSG00000107798	LIPA
Aragam_2022_chr10:88247603-90247603	chr10_89247603_T_G	Albumin_chr10:88243170-90243170	0.80648	0.852582	QTD000245	10:89247649:89251737:clu_52692_-	L1	chr10_89245159_C_A	chr10_89243170_C_T	QTS000015	GTEx	esophagus_mucosa	UBERON_0006920	esophagus (mucosa)	naive	493	leafcutter	32913098	bulk	ENSG00000107798	LIPA
Aragam_2022_chr10:88247603-90247603	chr10_89247603_T_G	Albumin_chr10:88243170-90243170	0.80648	0.838386	QTD000015	10:89247649:89251707:clu_18240_+	L1	chr10_89245129_A_G	chr10_89243170_C_T	QTS000001	Alasoo_2018	macrophage_Salmonella	CL_0000235	macrophage	Salmonella_5h	84	leafcutter	29379200	bulk	ENSG00000107798	LIPA
Aragam_2022_chr10:88247603-90247603	chr10_89247603_T_G	Albumin_chr10:88243170-90243170	0.80648	0.827535	QTD000383	10:89247649:89251707:clu_31858_-	L1	chr10_89246097_C_T	chr10_89243170_C_T	QTS000021	Nedelec_2016	macrophage_Listeria	CL_0000235	macrophage	Listeria_5h	163	leafcutter	27768889	bulk	ENSG00000107798	LIPA
Aragam_2022_chr10:88247603-90247603	chr10_89247603_T_G	Total_CE_chr10:88243170-90243170	0.868779	0.936001	QTD000130	10:89247649:89251707:clu_60267_-	L1	chr10_89243047_C_T	chr10_89243170_C_T	QTS000015	GTEx	adrenal_gland	UBERON_0002369	adrenal gland	naive	233	leafcutter	32913098	bulk	ENSG00000107798	LIPA
Aragam_2022_chr10:88247603-90247603	chr10_89247603_T_G	Total_CE_chr10:88243170-90243170	0.868779	0.911216	QTD000079	10:89247649:89251707:clu_48179_-	L1	chr10_89251701_C_T	chr10_89243170_C_T	QTS000008	CommonMind	DLPFC_naive	UBERON_0009834	brain (DLPFC)	naive	586	leafcutter	31551426	bulk	ENSG00000107798	LIPA
Aragam_2022_chr10:88247603-90247603	chr10_89247603_T_G	Total_CE_chr10:88243170-90243170	0.868779	0.860257	QTD000225	10:89247649:89251737:clu_34495_-	L1	chr10_89243662_A_C	chr10_89243170_C_T	QTS000015	GTEx	LCL	EFO_0005292	LCL	naive	147	leafcutter	32913098	bulk	ENSG00000107798	LIPA
Aragam_2022_chr10:88247603-90247603	chr10_89247603_T_G	Total_CE_chr10:88243170-90243170	0.868779	0.877219	QTD000413	10:89247649:89251737:clu_40945_-	L1	chr10_89248437_ATT_A	chr10_89243170_C_T	QTS000024	Quach_2016	monocyte_naive	CL_0002057	monocyte	naive	200	leafcutter	27768888	bulk	ENSG00000107798	LIPA
Aragam_2022_chr10:88247603-90247603	chr10_89247603_T_G	Total_CE_chr10:88243170-90243170	0.868779	0.891013	QTD000433	10:89247649:89251737:clu_40945_-	L1	chr10_89249122_C_T	chr10_89243170_C_T	QTS000024	Quach_2016	monocyte_IAV	CL_0002057	monocyte	Influenza_6h	198	leafcutter	27768888	bulk	ENSG00000107798	LIPA
Aragam_2022_chr10:88247603-90247603	chr10_89247603_T_G	Total_CE_chr10:88243170-90243170	0.868779	0.943263	QTD000220	10:89247649:89251707:clu_50732_-	L1	chr10_89243170_C_T	chr10_89243170_C_T	QTS000015	GTEx	fibroblast	CL_0000057	fibroblast	naive	483	leafcutter	32913098	bulk	ENSG00000107798	LIPA
Aragam_2022_chr10:88247603-90247603	chr10_89247603_T_G	Total_CE_chr10:88243170-90243170	0.868779	0.905664	QTD000330	10:89247649:89251737:clu_86339_-	L1	chr10_89245159_C_A	chr10_89243170_C_T	QTS000015	GTEx	spleen	UBERON_0002106	spleen	naive	227	leafcutter	32913098	bulk	ENSG00000107798	LIPA
Aragam_2022_chr10:88247603-90247603	chr10_89247603_T_G	Total_CE_chr10:88243170-90243170	0.868779	0.899182	QTD000145	10:89247649:89251707:clu_48631_-	L1	chr10_89246097_C_T	chr10_89243170_C_T	QTS000015	GTEx	artery_tibial	UBERON_0007610	artery (tibial)	naive	584	leafcutter	32913098	bulk	ENSG00000107798	LIPA
Aragam_2022_chr10:88247603-90247603	chr10_89247603_T_G	Total_CE_chr10:88243170-90243170	0.868779	0.919674	QTD000060	10:89247649:89251707:clu_24216_+	L1	chr10_89243047_C_T	chr10_89243170_C_T	QTS000006	CAP	LCL_naive	EFO_0005292	LCL	naive	148	leafcutter	32787775	bulk	ENSG00000107798	LIPA
Aragam_2022_chr10:88247603-90247603	chr10_89247603_T_G	Total_CE_chr10:88243170-90243170	0.868779	0.873572	QTD000393	10:89247649:89251737:clu_31858_-	L1	chr10_89251701_C_T	chr10_89243170_C_T	QTS000021	Nedelec_2016	macrophage_Salmonella	CL_0000235	macrophage	Salmonella_5h	167	leafcutter	27768889	bulk	ENSG00000107798	LIPA
Aragam_2022_chr10:88247603-90247603	chr10_89247603_T_G	Total_CE_chr10:88243170-90243170	0.868779	0.858601	QTD000010	10:89247649:89251707:clu_18240_+	L1	chr10_89243662_A_C	chr10_89243170_C_T	QTS000001	Alasoo_2018	macrophage_IFNg	CL_0000235	macrophage	IFNg_18h	84	leafcutter	29379200	bulk	ENSG00000107798	LIPA
Aragam_2022_chr10:88247603-90247603	chr10_89247603_T_G	Total_CE_chr10:88243170-90243170	0.868779	0.92328	QTD000377	10:89247649:89251707:clu_14831_+	L1	chr10_89243047_C_T	chr10_89243170_C_T	QTS000019	Lepik_2017	blood	UBERON_0000178	blood	naive	471	leafcutter	28922377	bulk	ENSG00000107798	LIPA
Aragam_2022_chr10:88247603-90247603	chr10_89247603_T_G	Total_CE_chr10:88243170-90243170	0.868779	0.862771	QTD000065	10:89247649:89251737:clu_24216_+	L1	chr10_89251701_C_T	chr10_89243170_C_T	QTS000006	CAP	LCL_statin	EFO_0005292	LCL	statin	148	leafcutter	32787775	bulk	ENSG00000107798	LIPA
Aragam_2022_chr10:88247603-90247603	chr10_89247603_T_G	Total_CE_chr10:88243170-90243170	0.868779	0.899834	QTD000025	10:89247649:89251737:clu_19809_-	L1	chr10_89243170_C_T	chr10_89243170_C_T	QTS000002	BLUEPRINT	monocyte	CL_0002057	monocyte	naive	191	leafcutter	27863251	bulk	ENSG00000107798	LIPA
Aragam_2022_chr10:88247603-90247603	chr10_89247603_T_G	Total_CE_chr10:88243170-90243170	0.868779	0.940141	QTD000388	10:89247649:89251737:clu_31858_-	L1	chr10_89246097_C_T	chr10_89243170_C_T	QTS000021	Nedelec_2016	macrophage_naive	CL_0000235	macrophage	naive	163	leafcutter	27768889	bulk	ENSG00000107798	LIPA
Aragam_2022_chr10:88247603-90247603	chr10_89247603_T_G	Total_CE_chr10:88243170-90243170	0.868779	0.954931	QTD000360	10:89247649:89251737:clu_37616_-	L1	chr10_89243170_C_T	chr10_89243170_C_T	QTS000015	GTEx	blood	UBERON_0000178	blood	naive	670	leafcutter	32913098	bulk	ENSG00000107798	LIPA
Aragam_2022_chr10:88247603-90247603	chr10_89247603_T_G	Total_CE_chr10:88243170-90243170	0.868779	0.927661	QTD000020	10:89247649:89251707:clu_18240_+	L1	chr10_89248437_ATT_A	chr10_89243170_C_T	QTS000001	Alasoo_2018	macrophage_IFNg+Salmonella	CL_0000235	macrophage	IFNg_18h+Salmonella_5h	84	leafcutter	29379200	bulk	ENSG00000107798	LIPA
Aragam_2022_chr10:88247603-90247603	chr10_89247603_T_G	Total_CE_chr10:88243170-90243170	0.868779	0.855851	QTD000275	10:89247649:89251707:clu_59646_-	L1	chr10_89243662_A_C	chr10_89243170_C_T	QTS000015	GTEx	lung	UBERON_0008952	lung	naive	510	leafcutter	32913098	bulk	ENSG00000107798	LIPA
Aragam_2022_chr10:88247603-90247603	chr10_89247603_T_G	Total_CE_chr10:88243170-90243170	0.868779	0.890508	QTD000215	10:89247649:89251707:clu_49711_-	L1	chr10_89243662_A_C	chr10_89243170_C_T	QTS000015	GTEx	breast	UBERON_0008367	breast	naive	394	leafcutter	32913098	bulk	ENSG00000107798	LIPA
Aragam_2022_chr10:88247603-90247603	chr10_89247603_T_G	Total_CE_chr10:88243170-90243170	0.868779	0.89675	QTD000245	10:89247649:89251737:clu_52692_-	L1	chr10_89245159_C_A	chr10_89243170_C_T	QTS000015	GTEx	esophagus_mucosa	UBERON_0006920	esophagus (mucosa)	naive	493	leafcutter	32913098	bulk	ENSG00000107798	LIPA
Aragam_2022_chr10:88247603-90247603	chr10_89247603_T_G	Total_CE_chr10:88243170-90243170	0.868779	0.883427	QTD000015	10:89247649:89251707:clu_18240_+	L1	chr10_89245129_A_G	chr10_89243170_C_T	QTS000001	Alasoo_2018	macrophage_Salmonella	CL_0000235	macrophage	Salmonella_5h	84	leafcutter	29379200	bulk	ENSG00000107798	LIPA
Aragam_2022_chr10:88247603-90247603	chr10_89247603_T_G	Total_CE_chr10:88243170-90243170	0.868779	0.900997	QTD000383	10:89247649:89251707:clu_31858_-	L1	chr10_89246097_C_T	chr10_89243170_C_T	QTS000021	Nedelec_2016	macrophage_Listeria	CL_0000235	macrophage	Listeria_5h	163	leafcutter	27768889	bulk	ENSG00000107798	LIPA
Aragam_2022_chr10:88247603-90247603	chr10_89247603_T_G	Total_CE_chr10:88243170-90243170	0.868779	0.819699	QTD000235	10:89247649:89251737:clu_51649_-	L1	chr10_89252465_GTGA_G	chr10_89243170_C_T	QTS000015	GTEx	colon_transverse	UBERON_0001157	transverse colon	naive	368	leafcutter	32913098	bulk	ENSG00000107798	LIPA
Aragam_2022_chr10:88247603-90247603	chr10_89247603_T_G	Total_FC_chr10:88243170-90243170	0.824941	0.903842	QTD000130	10:89247649:89251707:clu_60267_-	L1	chr10_89243047_C_T	chr10_89243170_C_T	QTS000015	GTEx	adrenal_gland	UBERON_0002369	adrenal gland	naive	233	leafcutter	32913098	bulk	ENSG00000107798	LIPA
Aragam_2022_chr10:88247603-90247603	chr10_89247603_T_G	Total_FC_chr10:88243170-90243170	0.824941	0.886668	QTD000079	10:89247649:89251707:clu_48179_-	L1	chr10_89251701_C_T	chr10_89243170_C_T	QTS000008	CommonMind	DLPFC_naive	UBERON_0009834	brain (DLPFC)	naive	586	leafcutter	31551426	bulk	ENSG00000107798	LIPA
Aragam_2022_chr10:88247603-90247603	chr10_89247603_T_G	Total_FC_chr10:88243170-90243170	0.824941	0.857387	QTD000438	10:89247649:89249997:clu_25203_+	L1	chr10_89247713_C_A	chr10_89243170_C_T	QTS000025	ROSMAP	brain_naive	UBERON_0009834	brain (DLPFC)	naive	560	leafcutter	28869584	bulk	ENSG00000107798	LIPA
Aragam_2022_chr10:88247603-90247603	chr10_89247603_T_G	Total_FC_chr10:88243170-90243170	0.824941	0.838381	QTD000225	10:89247649:89251737:clu_34495_-	L1	chr10_89243662_A_C	chr10_89243170_C_T	QTS000015	GTEx	LCL	EFO_0005292	LCL	naive	147	leafcutter	32913098	bulk	ENSG00000107798	LIPA
Aragam_2022_chr10:88247603-90247603	chr10_89247603_T_G	Total_FC_chr10:88243170-90243170	0.824941	0.854202	QTD000413	10:89247649:89251737:clu_40945_-	L1	chr10_89248437_ATT_A	chr10_89243170_C_T	QTS000024	Quach_2016	monocyte_naive	CL_0002057	monocyte	naive	200	leafcutter	27768888	bulk	ENSG00000107798	LIPA
Aragam_2022_chr10:88247603-90247603	chr10_89247603_T_G	Total_FC_chr10:88243170-90243170	0.824941	0.873013	QTD000433	10:89247649:89251737:clu_40945_-	L1	chr10_89249122_C_T	chr10_89243170_C_T	QTS000024	Quach_2016	monocyte_IAV	CL_0002057	monocyte	Influenza_6h	198	leafcutter	27768888	bulk	ENSG00000107798	LIPA
Aragam_2022_chr10:88247603-90247603	chr10_89247603_T_G	Total_FC_chr10:88243170-90243170	0.824941	0.916644	QTD000220	10:89247649:89251707:clu_50732_-	L1	chr10_89243170_C_T	chr10_89243170_C_T	QTS000015	GTEx	fibroblast	CL_0000057	fibroblast	naive	483	leafcutter	32913098	bulk	ENSG00000107798	LIPA
Aragam_2022_chr10:88247603-90247603	chr10_89247603_T_G	Total_FC_chr10:88243170-90243170	0.824941	0.883455	QTD000330	10:89247649:89251737:clu_86339_-	L1	chr10_89245159_C_A	chr10_89243170_C_T	QTS000015	GTEx	spleen	UBERON_0002106	spleen	naive	227	leafcutter	32913098	bulk	ENSG00000107798	LIPA
Aragam_2022_chr10:88247603-90247603	chr10_89247603_T_G	Total_FC_chr10:88243170-90243170	0.824941	0.882903	QTD000145	10:89247649:89251707:clu_48631_-	L1	chr10_89246097_C_T	chr10_89243170_C_T	QTS000015	GTEx	artery_tibial	UBERON_0007610	artery (tibial)	naive	584	leafcutter	32913098	bulk	ENSG00000107798	LIPA
Aragam_2022_chr10:88247603-90247603	chr10_89247603_T_G	Total_FC_chr10:88243170-90243170	0.824941	0.890084	QTD000060	10:89247649:89251707:clu_24216_+	L1	chr10_89243047_C_T	chr10_89243170_C_T	QTS000006	CAP	LCL_naive	EFO_0005292	LCL	naive	148	leafcutter	32787775	bulk	ENSG00000107798	LIPA
Aragam_2022_chr10:88247603-90247603	chr10_89247603_T_G	Total_FC_chr10:88243170-90243170	0.824941	0.853098	QTD000393	10:89247649:89251737:clu_31858_-	L1	chr10_89251701_C_T	chr10_89243170_C_T	QTS000021	Nedelec_2016	macrophage_Salmonella	CL_0000235	macrophage	Salmonella_5h	167	leafcutter	27768889	bulk	ENSG00000107798	LIPA
Aragam_2022_chr10:88247603-90247603	chr10_89247603_T_G	Total_FC_chr10:88243170-90243170	0.824941	0.834143	QTD000010	10:89247649:89251707:clu_18240_+	L1	chr10_89243662_A_C	chr10_89243170_C_T	QTS000001	Alasoo_2018	macrophage_IFNg	CL_0000235	macrophage	IFNg_18h	84	leafcutter	29379200	bulk	ENSG00000107798	LIPA
Aragam_2022_chr10:88247603-90247603	chr10_89247603_T_G	Total_FC_chr10:88243170-90243170	0.824941	0.889195	QTD000377	10:89247649:89251707:clu_14831_+	L1	chr10_89243047_C_T	chr10_89243170_C_T	QTS000019	Lepik_2017	blood	UBERON_0000178	blood	naive	471	leafcutter	28922377	bulk	ENSG00000107798	LIPA
Aragam_2022_chr10:88247603-90247603	chr10_89247603_T_G	Total_FC_chr10:88243170-90243170	0.824941	0.834787	QTD000065	10:89247649:89251737:clu_24216_+	L1	chr10_89251701_C_T	chr10_89243170_C_T	QTS000006	CAP	LCL_statin	EFO_0005292	LCL	statin	148	leafcutter	32787775	bulk	ENSG00000107798	LIPA
Aragam_2022_chr10:88247603-90247603	chr10_89247603_T_G	Total_FC_chr10:88243170-90243170	0.824941	0.861932	QTD000025	10:89247649:89251737:clu_19809_-	L1	chr10_89243170_C_T	chr10_89243170_C_T	QTS000002	BLUEPRINT	monocyte	CL_0002057	monocyte	naive	191	leafcutter	27863251	bulk	ENSG00000107798	LIPA
Aragam_2022_chr10:88247603-90247603	chr10_89247603_T_G	Total_FC_chr10:88243170-90243170	0.824941	0.929532	QTD000388	10:89247649:89251737:clu_31858_-	L1	chr10_89246097_C_T	chr10_89243170_C_T	QTS000021	Nedelec_2016	macrophage_naive	CL_0000235	macrophage	naive	163	leafcutter	27768889	bulk	ENSG00000107798	LIPA
Aragam_2022_chr10:88247603-90247603	chr10_89247603_T_G	Total_FC_chr10:88243170-90243170	0.824941	0.929816	QTD000360	10:89247649:89251737:clu_37616_-	L1	chr10_89243170_C_T	chr10_89243170_C_T	QTS000015	GTEx	blood	UBERON_0000178	blood	naive	670	leafcutter	32913098	bulk	ENSG00000107798	LIPA
Aragam_2022_chr10:88247603-90247603	chr10_89247603_T_G	Total_FC_chr10:88243170-90243170	0.824941	0.906006	QTD000020	10:89247649:89251707:clu_18240_+	L1	chr10_89248437_ATT_A	chr10_89243170_C_T	QTS000001	Alasoo_2018	macrophage_IFNg+Salmonella	CL_0000235	macrophage	IFNg_18h+Salmonella_5h	84	leafcutter	29379200	bulk	ENSG00000107798	LIPA
Aragam_2022_chr10:88247603-90247603	chr10_89247603_T_G	Total_FC_chr10:88243170-90243170	0.824941	0.835566	QTD000275	10:89247649:89251707:clu_59646_-	L1	chr10_89243662_A_C	chr10_89243170_C_T	QTS000015	GTEx	lung	UBERON_0008952	lung	naive	510	leafcutter	32913098	bulk	ENSG00000107798	LIPA
Aragam_2022_chr10:88247603-90247603	chr10_89247603_T_G	Total_FC_chr10:88243170-90243170	0.824941	0.873004	QTD000215	10:89247649:89251707:clu_49711_-	L1	chr10_89243662_A_C	chr10_89243170_C_T	QTS000015	GTEx	breast	UBERON_0008367	breast	naive	394	leafcutter	32913098	bulk	ENSG00000107798	LIPA
Aragam_2022_chr10:88247603-90247603	chr10_89247603_T_G	Total_FC_chr10:88243170-90243170	0.824941	0.873744	QTD000245	10:89247649:89251737:clu_52692_-	L1	chr10_89245159_C_A	chr10_89243170_C_T	QTS000015	GTEx	esophagus_mucosa	UBERON_0006920	esophagus (mucosa)	naive	493	leafcutter	32913098	bulk	ENSG00000107798	LIPA
Aragam_2022_chr10:88247603-90247603	chr10_89247603_T_G	Total_FC_chr10:88243170-90243170	0.824941	0.865349	QTD000015	10:89247649:89251707:clu_18240_+	L1	chr10_89245129_A_G	chr10_89243170_C_T	QTS000001	Alasoo_2018	macrophage_Salmonella	CL_0000235	macrophage	Salmonella_5h	84	leafcutter	29379200	bulk	ENSG00000107798	LIPA
Aragam_2022_chr10:88247603-90247603	chr10_89247603_T_G	Total_FC_chr10:88243170-90243170	0.824941	0.881092	QTD000383	10:89247649:89251707:clu_31858_-	L1	chr10_89246097_C_T	chr10_89243170_C_T	QTS000021	Nedelec_2016	macrophage_Listeria	CL_0000235	macrophage	Listeria_5h	163	leafcutter	27768889	bulk	ENSG00000107798	LIPA
Aragam_2022_chr10:88247603-90247603	chr10_89247603_T_G	L_LDL_FC_chr10:88246097-90246097	0.830311	0.908351	QTD000130	10:89247649:89251707:clu_60267_-	L1	chr10_89243047_C_T	chr10_89246097_C_T	QTS000015	GTEx	adrenal_gland	UBERON_0002369	adrenal gland	naive	233	leafcutter	32913098	bulk	ENSG00000107798	LIPA
Aragam_2022_chr10:88247603-90247603	chr10_89247603_T_G	L_LDL_FC_chr10:88246097-90246097	0.830311	0.923053	QTD000079	10:89247649:89251707:clu_48179_-	L1	chr10_89251701_C_T	chr10_89246097_C_T	QTS000008	CommonMind	DLPFC_naive	UBERON_0009834	brain (DLPFC)	naive	586	leafcutter	31551426	bulk	ENSG00000107798	LIPA
Aragam_2022_chr10:88247603-90247603	chr10_89247603_T_G	L_LDL_FC_chr10:88246097-90246097	0.830311	0.899086	QTD000225	10:89247649:89251737:clu_34495_-	L1	chr10_89243662_A_C	chr10_89246097_C_T	QTS000015	GTEx	LCL	EFO_0005292	LCL	naive	147	leafcutter	32913098	bulk	ENSG00000107798	LIPA
Aragam_2022_chr10:88247603-90247603	chr10_89247603_T_G	L_LDL_FC_chr10:88246097-90246097	0.830311	0.907949	QTD000413	10:89247649:89251737:clu_40945_-	L1	chr10_89248437_ATT_A	chr10_89246097_C_T	QTS000024	Quach_2016	monocyte_naive	CL_0002057	monocyte	naive	200	leafcutter	27768888	bulk	ENSG00000107798	LIPA
Aragam_2022_chr10:88247603-90247603	chr10_89247603_T_G	L_LDL_FC_chr10:88246097-90246097	0.830311	0.924837	QTD000433	10:89247649:89251737:clu_40945_-	L1	chr10_89249122_C_T	chr10_89246097_C_T	QTS000024	Quach_2016	monocyte_IAV	CL_0002057	monocyte	Influenza_6h	198	leafcutter	27768888	bulk	ENSG00000107798	LIPA
Aragam_2022_chr10:88247603-90247603	chr10_89247603_T_G	L_LDL_FC_chr10:88246097-90246097	0.830311	0.921426	QTD000220	10:89247649:89251707:clu_50732_-	L1	chr10_89243170_C_T	chr10_89246097_C_T	QTS000015	GTEx	fibroblast	CL_0000057	fibroblast	naive	483	leafcutter	32913098	bulk	ENSG00000107798	LIPA
Aragam_2022_chr10:88247603-90247603	chr10_89247603_T_G	L_LDL_FC_chr10:88246097-90246097	0.830311	0.92392	QTD000330	10:89247649:89251737:clu_86339_-	L1	chr10_89245159_C_A	chr10_89246097_C_T	QTS000015	GTEx	spleen	UBERON_0002106	spleen	naive	227	leafcutter	32913098	bulk	ENSG00000107798	LIPA
Aragam_2022_chr10:88247603-90247603	chr10_89247603_T_G	L_LDL_FC_chr10:88246097-90246097	0.830311	0.931074	QTD000145	10:89247649:89251707:clu_48631_-	L1	chr10_89246097_C_T	chr10_89246097_C_T	QTS000015	GTEx	artery_tibial	UBERON_0007610	artery (tibial)	naive	584	leafcutter	32913098	bulk	ENSG00000107798	LIPA
Aragam_2022_chr10:88247603-90247603	chr10_89247603_T_G	L_LDL_FC_chr10:88246097-90246097	0.830311	0.913853	QTD000060	10:89247649:89251707:clu_24216_+	L1	chr10_89243047_C_T	chr10_89246097_C_T	QTS000006	CAP	LCL_naive	EFO_0005292	LCL	naive	148	leafcutter	32787775	bulk	ENSG00000107798	LIPA
Aragam_2022_chr10:88247603-90247603	chr10_89247603_T_G	L_LDL_FC_chr10:88246097-90246097	0.830311	0.915281	QTD000393	10:89247649:89251737:clu_31858_-	L1	chr10_89251701_C_T	chr10_89246097_C_T	QTS000021	Nedelec_2016	macrophage_Salmonella	CL_0000235	macrophage	Salmonella_5h	167	leafcutter	27768889	bulk	ENSG00000107798	LIPA
Aragam_2022_chr10:88247603-90247603	chr10_89247603_T_G	L_LDL_FC_chr10:88246097-90246097	0.830311	0.897982	QTD000010	10:89247649:89251707:clu_18240_+	L1	chr10_89243662_A_C	chr10_89246097_C_T	QTS000001	Alasoo_2018	macrophage_IFNg	CL_0000235	macrophage	IFNg_18h	84	leafcutter	29379200	bulk	ENSG00000107798	LIPA
Aragam_2022_chr10:88247603-90247603	chr10_89247603_T_G	L_LDL_FC_chr10:88246097-90246097	0.830311	0.904694	QTD000377	10:89247649:89251707:clu_14831_+	L1	chr10_89243047_C_T	chr10_89246097_C_T	QTS000019	Lepik_2017	blood	UBERON_0000178	blood	naive	471	leafcutter	28922377	bulk	ENSG00000107798	LIPA
Aragam_2022_chr10:88247603-90247603	chr10_89247603_T_G	L_LDL_FC_chr10:88246097-90246097	0.830311	0.89662	QTD000065	10:89247649:89251737:clu_24216_+	L1	chr10_89251701_C_T	chr10_89246097_C_T	QTS000006	CAP	LCL_statin	EFO_0005292	LCL	statin	148	leafcutter	32787775	bulk	ENSG00000107798	LIPA
Aragam_2022_chr10:88247603-90247603	chr10_89247603_T_G	L_LDL_FC_chr10:88246097-90246097	0.830311	0.885177	QTD000025	10:89247649:89251737:clu_19809_-	L1	chr10_89243170_C_T	chr10_89246097_C_T	QTS000002	BLUEPRINT	monocyte	CL_0002057	monocyte	naive	191	leafcutter	27863251	bulk	ENSG00000107798	LIPA
Aragam_2022_chr10:88247603-90247603	chr10_89247603_T_G	L_LDL_FC_chr10:88246097-90246097	0.830311	0.959781	QTD000388	10:89247649:89251737:clu_31858_-	L1	chr10_89246097_C_T	chr10_89246097_C_T	QTS000021	Nedelec_2016	macrophage_naive	CL_0000235	macrophage	naive	163	leafcutter	27768889	bulk	ENSG00000107798	LIPA
Aragam_2022_chr10:88247603-90247603	chr10_89247603_T_G	L_LDL_FC_chr10:88246097-90246097	0.830311	0.924711	QTD000360	10:89247649:89251737:clu_37616_-	L1	chr10_89243170_C_T	chr10_89246097_C_T	QTS000015	GTEx	blood	UBERON_0000178	blood	naive	670	leafcutter	32913098	bulk	ENSG00000107798	LIPA
Aragam_2022_chr10:88247603-90247603	chr10_89247603_T_G	L_LDL_FC_chr10:88246097-90246097	0.830311	0.933348	QTD000020	10:89247649:89251707:clu_18240_+	L1	chr10_89248437_ATT_A	chr10_89246097_C_T	QTS000001	Alasoo_2018	macrophage_IFNg+Salmonella	CL_0000235	macrophage	IFNg_18h+Salmonella_5h	84	leafcutter	29379200	bulk	ENSG00000107798	LIPA
Aragam_2022_chr10:88247603-90247603	chr10_89247603_T_G	L_LDL_FC_chr10:88246097-90246097	0.830311	0.859703	QTD000005	10:89247649:89251707:clu_18240_+	L1	chr10_89245129_A_G	chr10_89246097_C_T	QTS000001	Alasoo_2018	macrophage_naive	CL_0000235	macrophage	naive	84	leafcutter	29379200	bulk	ENSG00000107798	LIPA
Aragam_2022_chr10:88247603-90247603	chr10_89247603_T_G	L_LDL_FC_chr10:88246097-90246097	0.830311	0.899779	QTD000275	10:89247649:89251707:clu_59646_-	L1	chr10_89243662_A_C	chr10_89246097_C_T	QTS000015	GTEx	lung	UBERON_0008952	lung	naive	510	leafcutter	32913098	bulk	ENSG00000107798	LIPA
Aragam_2022_chr10:88247603-90247603	chr10_89247603_T_G	L_LDL_FC_chr10:88246097-90246097	0.830311	0.923541	QTD000215	10:89247649:89251707:clu_49711_-	L1	chr10_89243662_A_C	chr10_89246097_C_T	QTS000015	GTEx	breast	UBERON_0008367	breast	naive	394	leafcutter	32913098	bulk	ENSG00000107798	LIPA
Aragam_2022_chr10:88247603-90247603	chr10_89247603_T_G	L_LDL_FC_chr10:88246097-90246097	0.830311	0.918888	QTD000245	10:89247649:89251737:clu_52692_-	L1	chr10_89245159_C_A	chr10_89246097_C_T	QTS000015	GTEx	esophagus_mucosa	UBERON_0006920	esophagus (mucosa)	naive	493	leafcutter	32913098	bulk	ENSG00000107798	LIPA
Aragam_2022_chr10:88247603-90247603	chr10_89247603_T_G	L_LDL_FC_chr10:88246097-90246097	0.830311	0.919193	QTD000015	10:89247649:89251707:clu_18240_+	L1	chr10_89245129_A_G	chr10_89246097_C_T	QTS000001	Alasoo_2018	macrophage_Salmonella	CL_0000235	macrophage	Salmonella_5h	84	leafcutter	29379200	bulk	ENSG00000107798	LIPA
Aragam_2022_chr10:88247603-90247603	chr10_89247603_T_G	L_LDL_FC_chr10:88246097-90246097	0.830311	0.925631	QTD000383	10:89247649:89251707:clu_31858_-	L1	chr10_89246097_C_T	chr10_89246097_C_T	QTS000021	Nedelec_2016	macrophage_Listeria	CL_0000235	macrophage	Listeria_5h	163	leafcutter	27768889	bulk	ENSG00000107798	LIPA
Aragam_2022_chr10:88247603-90247603	chr10_89247603_T_G	L_LDL_FC_chr10:88246097-90246097	0.830311	0.848458	QTD000235	10:89247649:89251737:clu_51649_-	L1	chr10_89252465_GTGA_G	chr10_89246097_C_T	QTS000015	GTEx	colon_transverse	UBERON_0001157	transverse colon	naive	368	leafcutter	32913098	bulk	ENSG00000107798	LIPA

## Sheet: Table S6 missense and splice va
CHR	SNP	POS	ALL0	ALL1	rsid	genes_in_200k_proximity	VEP_consequence	VEP_gene_name	SpliceAI_overlapping_genes_symbols	n_genes_in_200k_proximity	meta_EUR_associated_metabolites	n_meta_EUR_associated_metabolites	gwas_catalog_mapped_traits	related_trait_overlap	n_gwas_catalog_mapped_traits	gwas_catalog_mapped_genes	n_gwas_catalog_mapped_genes
1	chr1:63623581_C_T	63623581	C	T	rs373963576	ALG6;DLEU2L;EFCAB7;ENSG00000177452;ENSG00000274199;ENSG00000275823;ENSG00000276884;ENSG00000277565;ENSG00000277689;ENSG00000278287;ENSG00000286429;ITGB3BP;PGM1;RN7SL130P;RN7SL488P;RNU7-123P;ROR1	missense_variant	PGM1	NA	17	ApoA1;Cholines;HDL_L;HDL_P;HDL_PL;HDL_TG;L_HDL_TG;L_VLDL_L;L_VLDL_TG;LA;M_HDL_FC;M_HDL_L;M_HDL_P;M_HDL_PL;M_HDL_TG;M_LDL_CE_pct;M_VLDL_L;M_VLDL_TG;MUFA;Omega_6;Phosphatidylc;Phosphoglyc;PUFA;S_HDL_C_pct;S_HDL_CE_pct;S_HDL_FC;S_HDL_L;S_HDL_PL;S_HDL_PL_pct;S_LDL_CE_pct;S_LDL_FC_pct;S_LDL_PL_pct;S_LDL_TG;S_VLDL_L;S_VLDL_TG;SFA;Total_FA;Total_L;Total_P;Total_PL;Total_TG;VLDL_L;VLDL_P;VLDL_TG;XL_HDL_T…	52	NA	0	0	NA	0
1	chr1:55061557_G_A	55061557	G	A	rs765335983	BSND;DHCR24;DHCR24-DT;ENSG00000233271;ENSG00000242396;ENSG00000284601;ENSG00000287724;GYG1P3;MIR4422;MIR4422HG;PCSK9;TMEM61;USP24	splice_donor_variant	PCSK9	PCSK9	13	M_LDL_CE_pct	1	apolipoprotein B measurement;low density lipoprotein cholesterol measurement;total cholesterol measurement	1	3	PCSK9	1
1	chr1:28269198_C_T	28269198	C	T	rs146389695	ATP5IF1;DNAJC8;ENSG00000214812;ENSG00000228943;ENSG00000229820;ENSG00000270605;ENSG00000271398;ENSG00000289576;EYA3;MED18;PHACTR4;PTAFR;RNU6-176P;SESN2;SPCS2P4;Y_RNA	missense_variant	SESN2	NA	16	Gln	1	NA	0	0	NA	0
2	chr2:21006288_C_T	21006288	C	T	rs5742904	APOB;ENSG00000261012;ENSG00000271629;ENSG00000280390;ENSG00000287956;LDAH;LINC02850;TDRD15	missense_variant	APOB	NA	8	L_HDL_C_pct;L_LDL_C_pct;L_LDL_TG_pct;M_LDL_TG_pct	4	apolipoprotein A 1 measurement;apolipoprotein B measurement;ceramide measurement;cholesteryl ester 18:2 measurement;cholesteryl ester 18:3 measurement;cholesteryl ester 20:3 measurement;clinical treatment;lipid measurement;low density lipoprotein cholesterol measurement;phosphatidylcholine measurement;phosphatidylethanolamine measurement;phosphatidylinositol measurement;sphingomyelin measurement;…	1	14	APOB	1
2	chr2:157556189_T_G	157556189	T	G	rs55920843	ACVR1;ACVR1C;CYTIP;ENSG00000234584;FAM133DP	missense_variant	ACVR1C	NA	5	L_HDL_C_pct	1	BMI-adjusted hip circumference;BMI-adjusted waist circumference;BMI-adjusted waist-hip ratio;reticulocyte count;reticulocyte measurement;visceral:gluteofemoral adipose tissue ratio measurement;waist-hip ratio	0	7	ACVR1C	1
2	chr2:169510641_T_G	169510641	T	G	rs139415849	BBS5;CCDC173;ENSG00000226072;ENSG00000229827;ENSG00000251569;FASTKD1;KLHL23;KLHL41;LRP2;PHOSPHO2;PPIG	missense_variant	KLHL41	NA	11	Citrate	1	NA	0	0	NA	0
3	chr3:155828335_C_T	155828335	C	T	rs76440173	C3orf33;ENSG00000214919;ENSG00000241307;ENSG00000284952;ENSG00000286585;ENSG00000288032;GMPS;PLCH1;RPL6P7;SETP14;SLC33A1;VN2R1P	missense_variant	SLC33A1	NA	12	L_VLDL_CE;M_VLDL_L;M_VLDL_P;VLDL_FC;VLDL_P;VLDL_PL	6	low density lipoprotein cholesterol measurement;total cholesterol measurement	1	2	SLC33A1	1
4	chr4:109717668_C_T	109717668	C	T	rs114816312	CASP6;CDC42P4;CFI;EGF;ENSG00000273447;ENSG00000285330;GAR1;GAR1-DT;HIGD1AP14;KRT19P3;LRIT3;MCUB;PLA2G12A;RRH;SEC24B;SETP20	missense_variant	PLA2G12A	PLA2G12A	16	ApoB;GlycA;L_VLDL_FC_pct;L_VLDL_PL_pct;L_VLDL_TG_pct;LA;M_LDL_PL_pct;M_VLDL_C;Remnant_C;S_LDL_CE_pct;S_LDL_PL_pct;XL_VLDL_PL_pct;XS_VLDL_C;XS_VLDL_CE	14	apolipoprotein A 1 measurement;high density lipoprotein cholesterol measurement;lipoprotein A measurement;mean corpuscular volume;non-high density lipoprotein cholesterol measurement;sex hormone-binding globulin measurement;testosterone measurement;total cholesterol measurement, very low density lipoprotein cholesterol measurement;triglyceride measurement;triglycerides:total lipids ratio, high de…	1	11	PLA2G12A	1
4	chr4:154568456_C_T	154568456	C	T	rs6054	DCHS2;ENSG00000248611;ENSG00000249041;ENSG00000249200;ENSG00000250609;ENSG00000287770;FGA;FGB;FGG;LRAT;NDUFB2P1;PLRG1;RNU6-1285P	missense_variant	FGB	NA	13	ApoB;GlycA;HDL_TG;IDL_TG;L_HDL_TG;L_HDL_TG_pct;L_LDL_C;L_LDL_CE;L_LDL_CE_pct;L_LDL_L;L_LDL_P;L_LDL_PL_pct;L_LDL_TG;L_VLDL_C;L_VLDL_CE;L_VLDL_FC;L_VLDL_L;L_VLDL_P;L_VLDL_PL;L_VLDL_TG;LA;LDL_C;LDL_CE;LDL_L;LDL_P;LDL_PL;LDL_TG;M_HDL_TG_pct;M_LDL_C;M_LDL_CE;M_LDL_FC;M_LDL_L;M_LDL_P;M_LDL_PL;M_LDL_TG;M_VLDL_C;M_VLDL_FC;M_VLDL_L;M_VLDL_P;M_VLDL_PL;M_VLDL_TG;MUFA;non_HDL_C;Omega_6;PUFA;Remnant_C;S_HDL_F…	89	apolipoprotein B measurement;fibrinogen measurement;glycoprotein measurement;IGF-1 measurement;leukocyte count;linoleic acid measurement;low density lipoprotein cholesterol measurement;low density lipoprotein cholesterol measurement, cholesteryl esters:total lipids ratio;low density lipoprotein cholesterol measurement, phospholipids:total lipids ratio;neutrophil count;non-high density lipoprotein…	1	13	FGB	1
4	chr4:154611883_G_C	154611883	G	C	rs148685782	DCHS2;ENSG00000248611;ENSG00000249041;ENSG00000249692;ENSG00000250609;ENSG00000287770;FGA;FGB;FGG;LRAT;NDUFB2P1;PLRG1;RBM46;RNU2-44P;RNU2-66P;RNU6-1285P	missense_variant	FGG	NA	16	HDL_P;IDL_FC_pct;M_HDL_PL_pct;Phosphatidylc;S_HDL_C;S_HDL_CE;S_HDL_FC;S_HDL_P;Total_P;XL_VLDL_PL_pct;XS_VLDL_FC_pct;XXL_VLDL_PL_pct	12	fibrinogen measurement;glycine measurement;mitochondrial DNA measurement	1	3	FGG	1
4	chr4:99318111_A_G	99318111	A	G	rs41275699	ADH1A;ADH1B;ADH1C;ADH4;ADH6;ADH7;C4orf17;ENSG00000246090;ENSG00000250300;PCNAP1	missense_variant	ADH1B	ADH1B	10	Albumin	1	NA	0	0	NA	0
4	chr4:73419523_G_A	73419523	G	A	rs78284052	AFM;AFP;ALB;ANKRD17;ANKRD17-DT;ENSG00000221639;ENSG00000249970;ENSG00000249976;LINC02499;RASSF6	missense_variant	ALB	NA	10	S_HDL_C_pct;XS_VLDL_PL_pct	2	serum albumin measurement	1	1	ALB	1
4	chr4:73409403_A_T	73409403	A	T	rs149432908	AFM;AFP;ALB;ANKRD17;ANKRD17-DT;ENSG00000221639;ENSG00000249970;ENSG00000249976;LINC02499;RASSF6	missense_variant	ALB	NA	10	S_LDL_PL_pct;XXL_VLDL_C_pct;XXL_VLDL_CE_pct	3	serum albumin measurement	1	1	ALB	1
5	chr5:1212338_G_A	1212338	G	A	rs121434346	CLPTM1L;CTD-3080P12.3;ENSG00000279908;ENSG00000286388;ENSG00000287486;LINC01511;MIR4457;MIR4635;MTCO2P32;NKD2;SLC12A7;SLC6A18;SLC6A19;SLC6A3;TERT	missense_variant	SLC6A19	NA	15	Creatinine;His	2	3-methoxytyrosine measurement;creatinine measurement;cystatin C measurement;glomerular filtration rate;methionine sulfone measurement;N-delta-acetylornithine measurement	1	6	SLC6A19	1
5	chr5:175521940_C_T	175521940	C	T	rs34907038	DRD1;ENSG00000270839;ENSG00000286350;HRH2;RN7SKP148;RNU6-226P;SFXN1	missense_variant	SFXN1	NA	7	Ala;Gln	2	glutamine measurement	1	1	SFXN1	1
6	chr6:52024685_G_A	52024685	G	A	rs45517932	IL17A;LINCMD1;MIR133B;MIR206;PKHD1;RN7SL580P	missense_variant	PKHD1	NA	6	Creatinine	1	creatinine measurement;cystatin C measurement;glomerular filtration rate	1	3	PKHD1	1
6	chr6:10529216_C_G	10529216	C	G	rs77616261	C6orf52;ENSG00000216359;ENSG00000216781;ENSG00000217181;ENSG00000228478;ENSG00000237685;ENSG00000285759;ENSG00000285763;GCNT2;GCNT2P1;LINC00518;LINC02522;MIR5689;MIR5689HG;MRPL48P1;PAK1IP1;TFAP2A;TFAP2A-AS1;TFAP2A-AS2;TMEM14C;Y_RNA	missense_variant	GCNT2	NA	21	Citrate	1	NA	0	0	NA	0
6	chr6:83398366_C_T	83398366	C	T	rs78734745	ENSG00000219951;ME1;PRSS35;RWDD2A;SNAP91	splice_donor_variant	ME1	ME1	5	Citrate;Gly	2	protein measurement	0	1	ME1	1
7	chr7:2256917_A_G	2256917	A	G	rs144787122	CHST12;EIF3B;ENSG00000271163;ENSG00000286192;IMMP1LP3;KIF19BP;MAD1L1;MIR6836;MRM2;NUDT1;SNX8	missense_variant	SNX8	NA	11	Albumin;ApoB;Clinical_LDL_C;IDL_C;IDL_CE;IDL_FC;IDL_P;L_LDL_C;L_LDL_C_pct;L_LDL_CE;L_LDL_FC;L_LDL_L;L_LDL_P;L_LDL_PL;LDL_L;LDL_P;M_VLDL_C;M_VLDL_CE;M_VLDL_FC_pct;M_VLDL_PL_pct;non_HDL_C;Remnant_C;S_HDL_FC_pct;S_LDL_P;S_VLDL_PL_pct;Sphingomyelins;Total_C;Total_CE	28	apolipoprotein A 1 measurement;apolipoprotein B measurement;aspartate aminotransferase measurement;blood protein measurement;calcium measurement;erythrocyte count;heel bone mineral density;high density lipoprotein cholesterol measurement;low density lipoprotein cholesterol measurement;mean platelet volume;non-high density lipoprotein cholesterol measurement;serum albumin measurement;serum non-alb…	1	15	SNX8	1
7	chr7:93195875_C_T	93195875	C	T	rs145244580	HEPACAM2;SAMD9;SAMD9L;VPS50	missense_variant	HEPACAM2	NA	4	Ala	1	NA	0	0	NA	0
7	chr7:80661092_C_A	80661092	C	A	NA	CD36;ENSG00000229436;GNAT3;SEMA3C	missense_variant	CD36	NA	4	ApoA1;ApoB_by_ApoA1;Cholines;HDL_C;HDL_CE;HDL_FC;HDL_L;HDL_P;HDL_PL;HDL_size;IDL_C_pct;IDL_CE_pct;IDL_FC_pct;IDL_TG_pct;L_HDL_C;L_HDL_C_pct;L_HDL_CE;L_HDL_CE_pct;L_HDL_FC;L_HDL_L;L_HDL_P;L_HDL_PL;L_HDL_TG_pct;L_LDL_FC_pct;L_LDL_TG_pct;L_VLDL_C;L_VLDL_CE;L_VLDL_FC;L_VLDL_L;L_VLDL_P;L_VLDL_PL;L_VLDL_TG;LA_pct;M_HDL_C;M_HDL_C_pct;M_HDL_CE;M_HDL_CE_pct;M_HDL_FC;M_HDL_FC_pct;M_HDL_L;M_HDL_P;M_HDL_PL;M…	118	NA	0	0	NA	0
8	chr8:30612300_T_C	30612300	T	C	rs2978277	ENSG00000253112;ENSG00000279041;GSR;GTF2E2;HIKESHIP3;PPP2CB;RBPMS;RNU5A-3P;SMIM18;UBXN8	missense_variant;splice_region_variant	GTF2E2	NA	10	ApoA1;HDL_P;M_HDL_C;M_HDL_CE;M_HDL_P	5	body height;high density lipoprotein cholesterol measurement;mean corpuscular hemoglobin;mean corpuscular volume	1	4	GTF2E2	1
9	chr9:104858516_A_G	104858516	A	G	rs188308962	ABCA1;CT70;ENSG00000226334;ENSG00000286536;NIPSNAP3A;NIPSNAP3B;OR13C1P;OR13D1;OR13D3P	splice_donor_region_variant	ABCA1	NA	9	ApoB_by_ApoA1;L_VLDL_PL_pct;S_HDL_CE;XL_VLDL_PL_pct	4	apolipoprotein A 1 measurement;cholesteryl ester measurement, high density lipoprotein cholesterol measurement;free cholesterol:total lipids ratio, high density lipoprotein cholesterol measurement;high density lipoprotein cholesterol measurement;lipoprotein measurement;low density lipoprotein cholesterol measurement, phospholipids:total lipids ratio;phospholipids:total lipids ratio, high density …	1	9	ABCA1	1
9	chr9:128101348_A_T	128101348	A	T	rs144383132	BBLN;CIZ1;DNM1;DPM2;ENSG00000227218;ENSG00000230536;ENSG00000230848;ENSG00000257524;FAM102A;GOLGA2;LCN2;MIR199B;MIR3154;NAIF1;PIP5KL1;PTGES2;PTGES2-AS1;SLC25A25;SLC25A25-AS1;ST6GALNAC4;ST6GALNAC6;SWI5	missense_variant	SLC25A25	NA	22	Val	1	NA	0	0	NA	0
10	chr10:50814012_C_T	50814012	C	T	rs41274050	A1CF;ASAH2B;BEND3P1;CTSLP4;ENSG00000226168;ENSG00000229711;ENSG00000261368;ENSG00000287221;MIX23P2;NUTM2HP;PGGT1BP1;PRKG1;SGMS1;SGMS1-AS1;SHQ1P1	missense_variant	A1CF	NA	15	ApoB;Cholines;GlycA;HDL_TG;IDL_TG;IDL_TG_pct;L_HDL_C_pct;L_HDL_CE_pct;L_HDL_TG;L_HDL_TG_pct;L_LDL_C;L_LDL_CE;L_LDL_FC_pct;L_LDL_L;L_LDL_P;L_LDL_PL_pct;L_LDL_TG;L_VLDL_C;L_VLDL_CE;L_VLDL_FC;L_VLDL_L;L_VLDL_P;L_VLDL_PL;L_VLDL_PL_pct;L_VLDL_TG;LA;LDL_C;LDL_CE;LDL_L;LDL_P;LDL_PL;LDL_TG;M_HDL_C_pct;M_HDL_CE_pct;M_HDL_TG;M_HDL_TG_pct;M_LDL_C;M_LDL_CE;M_LDL_FC_pct;M_LDL_L;M_LDL_P;M_LDL_PL;M_LDL_TG;M_VLD…	120	apolipoprotein B measurement;bilirubin measurement;calcium measurement;familial hyperlipidemia;low density lipoprotein cholesterol measurement;non-high density lipoprotein cholesterol measurement;serum gamma-glutamyl transferase measurement;total blood protein measurement;total cholesterol measurement;triglyceride measurement;triglyceride measurement, alcohol consumption measurement;triglyceride …	1	17	A1CF;ASAH2B	2
11	chr11:116830638_G_A	116830638	G	A	rs138326449	APOA1;APOA1-AS;APOA4;APOA5;APOC3;BUD13;ENSG00000226645;ENSG00000236267;ENSG00000285513;LINC02702;RNY4P6;SIK3;ZPR1	splice_donor_variant	APOC3	APOC3	13	ApoA1;HDL_C;HDL_CE;HDL_FC;HDL_L;HDL_PL;HDL_size;IDL_PL_pct;L_HDL_FC;L_HDL_L;L_HDL_P;L_HDL_PL;L_VLDL_FC_pct;L_VLDL_TG_pct;M_HDL_C;M_HDL_CE;M_HDL_FC;M_HDL_FC_pct;M_HDL_L;M_HDL_P;M_VLDL_CE;S_HDL_FC_pct;Sphingomyelins;XL_HDL_L;XL_HDL_P;XL_HDL_PL;XL_HDL_PL_pct;XL_VLDL_PL_pct	28	apolipoprotein A 1 measurement;apolipoprotein B measurement;creatinine measurement;cystatin C measurement;eosinophil count;glomerular filtration rate;high density lipoprotein cholesterol measurement;low density lipoprotein cholesterol measurement;mean corpuscular volume;mean reticulocyte volume;phospholipids:total lipids ratio, high density lipoprotein cholesterol measurement;platelet component d…	1	16	APOC3	1
11	chr11:128839747_G_A	128839747	G	A	NA	ARHGAP32;C11orf45;ENSG00000245008;ENSG00000255369;FLI1;KCNJ1;KCNJ5;RNU6-876P;SENCR;TP53AIP1;Y_RNA	missense_variant	KCNJ1	NA	11	Creatinine	1	NA	0	0	NA	0
12	chr12:109223867_A_G	109223867	A	G	rs149793040	ACACB;ALKBH2;ENSG00000256139;FOXN4;LINC01486;MYO1H;RNA5SP372;UNG;USP30;USP30-AS1	missense_variant	ACACB	NA	10	Ala;ApoB;ApoB_by_ApoA1;Citrate;IDL_C_pct;IDL_FC_pct;IDL_PL_pct;IDL_TG;IDL_TG_pct;Ile;L_HDL_TG_pct;L_LDL_FC_pct;L_LDL_P;L_VLDL_C;L_VLDL_CE;L_VLDL_FC;L_VLDL_L;L_VLDL_P;L_VLDL_PL;L_VLDL_PL_pct;LDL_P;Leu;M_HDL_C_pct;M_HDL_CE_pct;M_HDL_TG_pct;M_VLDL_C;M_VLDL_FC;M_VLDL_L;M_VLDL_P;M_VLDL_PL;M_VLDL_TG;Omega_3;S_HDL_TG_pct;S_LDL_FC_pct;S_LDL_P;S_VLDL_C;S_VLDL_CE;S_VLDL_FC;S_VLDL_L;S_VLDL_P;S_VLDL_PL;S_VLD…	61	alkaline phosphatase measurement;amino acid measurement;apolipoprotein A 1 measurement;apolipoprotein B measurement;cholesterol:total lipids ratio, high density lipoprotein cholesterol measurement;cholesteryl ester measurement, chylomicron measurement, very low density lipoprotein cholesterol measurement;cholesteryl ester measurement, very low density lipoprotein cholesterol measurement;cholester…	1	31	ACACB	1
12	chr12:124807814_C_A	124807814	C	A	rs150728540	BRI3BP;DHX37;ENSG00000278973;ENSG00000279087;ENSG00000279931;ENSG00000280444;ENSG00000287242;MIR5188;RNU6-927P;RPL22P19;SCARB1;UBC	missense_variant	SCARB1	NA	12	LDL_size	1	apolipoprotein A 1 measurement;high density lipoprotein cholesterol measurement;total cholesterol measurement	1	3	SCARB1	1
12	chr12:95977953_C_T	95977953	C	T	rs61937878	AMDHD1;CCDC38;ENSG00000257715;ENSG00000257878;ENSG00000285030;HAL;LINC02410;LINC02452;LTA4H;NTN4;RN7SL88P;RNU6-247P;SNRPF;SNRPF-DT;YPEL5P3	missense_variant	HAL	NA	15	His	1	gamma-glutamylhistidine measurement;histidine measurement;imidazole lactate measurement;N-acetylhistidine measurement;vitamin D measurement	1	5	HAL	1
12	chr12:102840493_G_A	102840493	G	A	rs5030858	ASCL1;ENSG00000282964;ENSG00000288092;LINC00485;PAH	missense_variant	PAH	NA	5	Phe	1	phenylalanine measurement	1	1	PAH	1
13	chr13:45396012_A_G	45396012	A	G	rs138358301	COG3;ENSG00000228886;ENSG00000270381;ENSG00000273149;ERICH6B;GTF2F2;KCTD4;PPIAP25;RCN1P2;RNA5SP27;SLC25A30;SLC25A30-AS1;SNORA31;SNORA31B;TIMM9P3;TPT1;TPT1-AS1	missense_variant	SLC25A30	NA	17	Ala;L_HDL_FC_pct;S_LDL_CE_pct;S_LDL_PL_pct;XL_HDL_FC;XL_HDL_TG_pct	6	serum gamma-glutamyl transferase measurement;triglyceride measurement;urate measurement	1	3	SLC25A30;TPT1-AS1	2
14	chr14:50188639_G_C	50188639	G	C	rs72681869	CDKL1;DMAC2L;ENSG00000243038;ENSG00000259071;ENSG00000289531;L2HGDH;LINC01588;MIR4504;PDLIM1P1;RN7SKP193;SOS2;VCPKMT;Y_RNA	missense_variant	SOS2	NA	13	Creatinine;GlycA;L_HDL_PL_pct;L_VLDL_CE_pct;LA_pct;Omega_6_pct;Val;XL_VLDL_C_pct;XL_VLDL_CE_pct;XL_VLDL_TG_pct	10	Agents acting on the renin-angiotensin system use measurement;aspartate aminotransferase measurement;bilirubin measurement;birth weight;body mass index;brain measurement;Calcium channel blocker use measurement;cardiovascular disease;cortical surface area measurement;cortical thickness;creatinine measurement;diastolic blood pressure;Diuretic use measurement;erythrocyte count;essential hypertension…	1	35	SOS2	1
14	chr14:21024215_C_T	21024215	C	T	rs147773754	ARHGEF40;CKAP2P1;ENSG00000178107;ENSG00000255472;ENSG00000258471;ENSG00000258599;ENSG00000258604;ENSG00000258642;ENSG00000258772;ENSG00000258906;ENSG00000258918;ENSG00000259130;HNRNPC;LINC00641;METTL17;MIR6717;NDRG2;OR5AU1;RN7SL189P;RNASE13;RNASE2;RNASE2CP;RNASE3;RNASE7;RNASE8;RNU6-252P;SLC39A2;SMARCE1P3;TMEM253;TPPP2;ZNF219	splice_donor_variant	NDRG2	NDRG2	31	Gln;His	2	glutamine measurement;histidine measurement	1	2	TPPP2;NDRG2	2
15	chr15:58563549_C_T	58563549	C	T	rs113298164	ADAM10;ALDH1A2;ENSG00000182625;ENSG00000259173;ENSG00000259250;ENSG00000259476;ENSG00000277229;ENSG00000277790;ENSG00000278513;ENSG00000286897;HMGB1P51;HSP90AB4P;LIPC;LIPC-AS1;RN7SKP95;SNORD3P1	missense_variant	LIPC	NA	16	M_LDL_L;S_HDL_PL;S_LDL_CE_pct;S_LDL_PL_pct	4	1-docosahexaenoyl-GPE (22:6) measurement;1-margaroyl-GPE (17:0) measurement;1-oleoyl-2-arachidonoyl-GPE (18:1/20:4) measurement;1-oleoyl-2-docosahexaenoyl-GPE (18:1/22:6) measurement;1-oleoyl-2-linoleoyl-GPE (18:1/18:2) measurement;1-palmitoyl-2-arachidonoyl-GPE (16:0/20:4) measurement;1-palmitoyl-2-dihomo-linolenoyl-GPE (16:0/20:3) measurement;1-palmitoyl-2-docosahexaenoyl-GPE (16:0/22:6) measur…	1	93	LIPC	1
15	chr15:89671546_A_G	89671546	A	G	rs139271800	ANPEP;AP3S2;ARPIN-AP3S2;ENSG00000259561;ENSG00000259615;ENSG00000259713;ENSG00000261478;KIF7;LINC00928;MESP1;MESP2;MIR5094;MRPL15P1;PEX11A;PLIN1;RHCG;RNU6-132P;RPL36AP43;TICRR;WDR93	missense_variant	PLIN1	NA	20	HDL_C;HDL_CE;IDL_C_pct;IDL_TG_pct;L_HDL_TG_pct;L_LDL_FC_pct;L_VLDL_FC;L_VLDL_P;L_VLDL_PL;L_VLDL_PL_pct;M_HDL_C_pct;M_HDL_CE_pct;M_HDL_TG_pct;M_LDL_FC_pct;S_HDL_TG;S_HDL_TG_pct;S_VLDL_FC_pct;S_VLDL_PL_pct;S_VLDL_TG;TG_by_PG;Total_TG;XL_HDL_TG_pct;XL_VLDL_P;XS_VLDL_C_pct;XS_VLDL_CE_pct;XS_VLDL_TG;XS_VLDL_TG_pct	27	apolipoprotein A 1 measurement;BMI-adjusted waist-hip ratio;high density lipoprotein cholesterol measurement;triglyceride measurement	1	4	PLIN1	1
15	chr15:65180189_C_G	65180189	C	G	rs142954778	CILP;CLPX;ENSG00000259258;ENSG00000259346;ENSG00000270218;ENSG00000277351;ENSG00000278737;ENSG00000279268;IGDCC3;KBTBD13;MTFMT;PARP16;PDCD7;RASL12;RNU5A-1;RNU5B-1;RNU6-686P;SLC51B;SNORA24B;SPG21;UBAP1L	missense_variant	CLPX	NA	21	Gln	1	mean corpuscular hemoglobin concentration;mean corpuscular volume	0	2	CLPX	1
15	chr15:59446549_C_G	59446549	C	G	rs757335086	ENSG00000227161;ENSG00000240238;ENSG00000243780;ENSG00000259674;ENSG00000259735;ENSG00000259771;FAM81A;GCNT3;GTF2A2;MYO1E;NSA2P4;RNA5SP396;RNU6-212P;Y_RNA	splice_polypyrimidine_tract_variant	FAM81A	NA	14	IDL_PL_pct;XXL_VLDL_PL_pct	2	NA	0	0	NA	0
15	chr15:40902674_G_A	40902674	G	A	rs117449906	C15orf62;CHAC1;DLL4;DNAJC17;ENSG00000251161;ENSG00000259463;ENSG00000259617;ENSG00000274798;ENSG00000280036;GCHFR;INO80;INO80-AS1;ISCA1P4;PPP1R14D;RAD51;RHOV;RMDN3;SPINT1;SPINT1-AS1;SUMO2P15;VPS18;ZFYVE19	missense_variant	VPS18	NA	22	IDL_TG;L_LDL_TG;XS_VLDL_TG	3	NA	0	0	NA	0
15	chr15:65158719_C_T	65158719	C	T	rs117517219	CILP;CLPX;ENSG00000259258;ENSG00000259346;ENSG00000270218;ENSG00000277351;ENSG00000278737;ENSG00000279268;IGDCC3;KBTBD13;MTFMT;PARP16;PDCD7;RASL12;RNU5A-1;RNU5B-1;RNU6-686P;SLC51B;SNORA24B;SPG21;UBAP1L	missense_variant	CLPX	NA	21	Leu	1	NA	0	0	NA	0
16	chr16:31111297_T_A	31111297	T	A	rs118042732	BCKDK;ENSG00000232748;ENSG00000255439;ENSG00000260060;ENSG00000260304;ENSG00000260911;ENSG00000261124;ENSG00000261385;ENSG00000261487;ENSG00000262766;ENSG00000263343;ENSG00000275263;ENSG00000278133;ENSG00000279196;ENSG00000280160;FBXL19;FBXL19-AS1;FUS;HSD3B7;ITGAM;KAT8;NDUFA3P6;ORAI3;PRSS36;PRSS53;PRSS8;PYCARD;PYCARD-AS1;PYDC1;SETD1A;STX1B;STX4;TRIM72;VKORC1;ZNF646;ZNF668	splice_region_variant	BCKDK	BCKDK	36	Ile;Leu;Total_BCAA	3	NA	0	0	NA	0
17	chr17:4789345_G_T	4789345	G	T	rs79202680	ALOX15;ARRB2;ATP6V0CP1;C17orf107;C17orf114;CAMTA2;CAMTA2-AS1;CHRNE;CXCL16;ENO3;ENSG00000213939;ENSG00000234203;ENSG00000235085;ENSG00000244184;ENSG00000261898;ENSG00000262227;ENSG00000262429;ENSG00000280254;GLTPD2;GP1BA;INCA1;LINC01996;MED11;MINK1;MIR6864;MIR6865;PELP1;PFN1;PLD2;PSMB6;RN7SL784P;RNF167;RNU6-955P;SLC25A11;SMTNL2;SPAG7;TM4SF5;VMO1;ZMYND15	NA	NA	GLTPD2	39	ApoB;Cholines;HDL_TG;IDL_C_pct;IDL_CE_pct;IDL_L;IDL_PL;IDL_PL_pct;IDL_TG;IDL_TG_pct;L_HDL_TG;L_HDL_TG_pct;L_LDL_C_pct;L_LDL_FC_pct;L_LDL_L;L_LDL_P;L_LDL_PL_pct;L_LDL_TG;L_LDL_TG_pct;L_VLDL_C;L_VLDL_C_pct;L_VLDL_CE;L_VLDL_FC;L_VLDL_FC_pct;L_VLDL_PL;L_VLDL_PL_pct;L_VLDL_TG_pct;LA;LDL_L;LDL_P;LDL_TG;M_HDL_C_pct;M_HDL_CE_pct;M_HDL_TG;M_HDL_TG_pct;M_LDL_C_pct;M_LDL_FC_pct;M_LDL_TG;M_LDL_TG_pct;M_VLDL_…	108	antihyperlipidemic drug use measurement;behenoyl dihydrosphingomyelin (d18:0/22:0) measurement;behenoyl sphingomyelin (d18:1/22:0) measurement;cholesterol:total lipids ratio, intermediate density lipoprotein measurement;choline measurement;fatty acid measurement;free cholesterol in small VLDL measurement;free cholesterol in very small VLDL measurement;free cholesterol measurement;intermediate den…	1	52	GLTPD2	1
17	chr17:29566527_C_T	29566527	C	T	rs141385558	ABHD15;ABHD15-AS1;ANKRD13B;CORO6;ENSG00000263370;ENSG00000263657;ENSG00000264007;ENSG00000264290;ENSG00000264647;ENSG00000264808;ENSG00000265625;ENSG00000266111;GIT1;MIR4523;RNU4-34P;RNU6-1034P;RNU6-711P;RNU6-920P;RPL21P123;SSH2;TAOK1;TP53I13	missense_variant	ABHD15	NA	22	IDL_C_pct;IDL_CE_pct;L_LDL_FC_pct	3	BMI-adjusted waist-hip ratio	0	1	ABHD15-AS1;ABHD15;TP53I13	3
17	chr17:7176936_CCCCCAGCCCCAG_C	7176936	CCCCCAGCCCCAG	C	NA	ACADVL;ACAP1;ALOX12;ALOX12-AS1;ASGR1;ASGR2;BCL6B;C17orf49;CLDN7;CLEC10A;CTDNEP1;DLG4;DVL2;EIF5A;ELP5;ENSG00000224647;ENSG00000261915;ENSG00000262067;ENSG00000262089;ENSG00000262302;ENSG00000262526;ENSG00000263171;ENSG00000263316;ENSG00000263342;ENSG00000267047;ENSG00000279641;ENSG00000279812;GABARAP;GPS2;KCTD11;MIR195;MIR324;MIR497;MIR497HG;NEURL4;PHF23;RNASEK;RNASEK-C17orf49;RPL7AP64;SLC16A11;SL…	NA	NA	ASGR1	45	Albumin;ApoB;ApoB_by_ApoA1;Cholines;Clinical_LDL_C;DHA;HDL_P;HDL_size;IDL_C;IDL_C_pct;IDL_CE;IDL_CE_pct;IDL_FC;IDL_L;IDL_P;IDL_PL;IDL_PL_pct;IDL_TG;L_HDL_C;L_HDL_C_pct;L_HDL_CE;L_HDL_CE_pct;L_HDL_FC;L_HDL_FC_pct;L_HDL_L;L_HDL_P;L_HDL_PL;L_HDL_PL_pct;L_HDL_TG;L_LDL_C;L_LDL_C_pct;L_LDL_CE;L_LDL_CE_pct;L_LDL_FC;L_LDL_L;L_LDL_P;L_LDL_PL;L_LDL_TG;L_LDL_TG_pct;L_VLDL_C;L_VLDL_CE;L_VLDL_FC;L_VLDL_FC_pct…	160	NA	0	0	NA	0
17	chr17:42818246_C_T	42818246	C	T	rs138937709	AARSD1;AOC2;AOC3;AOC4P;ATP5MGP7;BECN1;CCR10;CNTD1;CNTNAP1;COA3;ENSG00000212149;ENSG00000239671;ENSG00000267042;ENSG00000267765;ENSG00000273650;EZH1;G6PC1;HMGB3P27;HMGN2P15;IFI35;LINC00671;MIR6780A;MIR6781;PLEKHH3;PSME3;PTGES3L;PTGES3L-AARSD1;RAMP2;RAMP2-AS1;RNU6-287P;RPL27;RUNDC1;TUBG2;VAT1;VPS25;WNK4	missense_variant	BECN1	NA	36	Cholines;Sphingomyelins;Total_PL	3	NA	0	0	NA	0
17	chr17:35577920_T_A	35577920	T	A	rs147530802	AP2B1;C17orf50;E2F3P1;ENSG00000242660;ENSG00000267035;ENSG00000267074;ENSG00000267102;ENSG00000267312;ENSG00000267349;ENSG00000267359;ENSG00000267547;ENSG00000267554;ENSG00000267592;ENSG00000267625;ENSG00000267648;ENSG00000267711;ENSG00000267745;ENSG00000271392;ENSG00000286030;GAS2L2;MMP28;PEX12;RASL10B;SLFN12;SLFN12L;SLFN13;SLFN14;SNHG30;SNORD7;TAF5LP1;TOMM20P2	missense_variant	PEX12	NA	31	Gln;His	2	NA	0	0	NA	0
17	chr17:8315267_G_T	8315267	G	T	rs142119277	ALOXE3;ARHGEF15;AURKB;BORCS6;CTC1;ENSG00000212206;ENSG00000226871;ENSG00000263620;ENSG00000263809;ENSG00000265749;ENSG00000266279;ENSG00000266824;ENSG00000269947;ENSG00000271002;ENSG00000271029;ENSG00000279152;ENSG00000288750;ENSG00000288993;HES7;KRBA2;LINC00324;MIR4521;MIR6883;MYH10;NDEL1;ODF4;PER1;PFAS;RANGRF;RNF222;RNU7-43P;RPL26;SLC25A35;SNORD118;TMEM107;VAMP2	missense_variant	ARHGEF15	NA	36	IDL_CE_pct;S_HDL_C;S_HDL_CE;S_HDL_FC;S_HDL_L;S_HDL_P;S_HDL_PL;S_LDL_C_pct;S_LDL_PL_pct;XS_VLDL_PL_pct	10	NA	0	0	NA	0
17	chr17:44005037_C_A	44005037	C	A	rs185863881	ASB16;ASB16-AS1;ATXN7L3;ATXN7L3-AS1;CD300LG;ENSG00000267166;ENSG00000267420;ENSG00000267638;ENSG00000282199;FAM215A;G6PC3;HDAC5;HROB;LINC01976;LSM12;MPP2;MPP3;NAGS;PPY;PYY;RNU6-131P;TMEM101;TMUB2;U3;UBTF	missense_variant	NAGS	NA	25	Gly	1	sex hormone-binding globulin measurement	0	1	NAGS	1
19	chr19:41248525_G_A	41248525	G	A	rs35538872	AXL;B3GNT8;B9D2;BCKDHA;CCDC97;CYP2A13;CYP2F1;CYP2G2P;CYP2S1;CYP2T3P;DMAC2;ENSG00000255730;ENSG00000268475;ENSG00000268987;ENSG00000269652;ENSG00000271299;ENSG00000277744;ENSG00000286177;ERICH4;EXOSC5;HNRNPUL1;Metazoa_SRP;RN7SL34P;RN7SL718P;RPL36P16;TGFB1;TMEM91	missense_variant	AXL	NA	27	IDL_C_pct;IDL_CE_pct;IDL_PL_pct;L_LDL_FC_pct;L_VLDL_C;L_VLDL_CE;L_VLDL_FC;L_VLDL_L;L_VLDL_P;L_VLDL_PL;L_VLDL_TG;LA;M_HDL_C_pct;M_HDL_CE_pct;M_HDL_TG_pct;M_LDL_CE_pct;M_LDL_FC_pct;M_LDL_TG;M_VLDL_FC;M_VLDL_L;M_VLDL_P;M_VLDL_PL;M_VLDL_TG;MUFA;MUFA_pct;PUFA_by_MUFA;S_HDL_TG;S_HDL_TG_pct;S_LDL_FC_pct;S_LDL_TG;S_LDL_TG_pct;S_VLDL_L;S_VLDL_P;S_VLDL_PL;S_VLDL_TG;SFA;TG_by_PG;Total_FA;Total_TG;VLDL_C;VLD…	65	HbA1c measurement;total cholesterol measurement;triglyceride measurement	1	3	AXL	1
19	chr19:4168374_A_T	4168374	A	T	rs144487760	ANKRD24;CREB3L3;DAPK3;EBI3;EEF2;EIF1P6;ENSG00000267980;ENSG00000268670;ENSG00000269318;ENSG00000269425;ENSG00000269807;ENSG00000280247;FSD1;MAP2K2;Metazoa_SRP;MPND;PIAS4;SH3GL1;SHD;SIRT6;SNORD37;STAP2;TMIGD2;YJU2;ZBTB7A	missense_variant	CREB3L3	NA	25	L_LDL_C_pct;L_VLDL_C;L_VLDL_FC;L_VLDL_L;L_VLDL_P;L_VLDL_PL;L_VLDL_TG;M_HDL_C_pct;M_HDL_CE_pct;M_HDL_PL_pct;M_HDL_TG;M_HDL_TG_pct;M_LDL_CE_pct;M_LDL_FC_pct;M_LDL_PL_pct;S_HDL_C_pct;S_HDL_CE_pct;S_HDL_TG;S_HDL_TG_pct;S_LDL_CE_pct;S_LDL_FC_pct;S_VLDL_P;TG_by_PG;Total_TG;VLDL_L;VLDL_TG;XL_HDL_C_pct;XL_HDL_CE_pct;XL_VLDL_C;XL_VLDL_FC;XL_VLDL_L;XL_VLDL_P;XL_VLDL_PL;XL_VLDL_TG;XS_VLDL_TG;XXL_VLDL_C;XXL_…	42	high density lipoprotein cholesterol measurement;triglyceride measurement	1	2	CREB3L3	1
19	chr19:6466619_C_T	6466619	C	T	rs137863575	ACER1;ALKBH7;CD70;CLIC4P2;CLPP;CRB3;DENND1C;ENSG00000214347;ENSG00000268191;ENSG00000268203;ENSG00000268742;ENSG00000269444;ENSG00000269802;ENSG00000275234;GTF2F1;KHSRP;MIR3940;MIR6790;MIR6885;MLLT1;PSPN;RPL7P50;SLC25A23;SLC25A41;TNFSF14;TNFSF9;TUBB4A;Y_RNA	missense_variant	CRB3	NA	28	Creatinine	1	NA	0	0	NA	0
19	chr19:38519402_C_T	38519402	C	T	rs373251185	ACTN4;CATSPERG;EIF3K;ENSG00000266963;ENSG00000267090;ENSG00000267375;ENSG00000268055;ENSG00000269445;FAM98C;GGN;KCNK6;MAP4K1;MAP4K1-AS1;PSMD8;RASGRP4;RYR1;SPRED3	missense_variant	RYR1	NA	17	IDL_CE;LDL_FC;S_LDL_FC;S_LDL_PL	4	NA	0	0	NA	0
19	chr19:43354260_G_A	43354260	G	A	rs544862189	CD177;CD177P1;CEACAMP10;CEACAMP11;CEACAMP4;ENSG00000227606;ENSG00000231412;ENSG00000269177;ENSG00000272396;ENSG00000282943;ETHE1;LYPD3;PHLDB3;PSG4;PSG5;PSG9;TEX101;XRCC1;ZNF575	missense_variant	CD177	NA	19	L_VLDL_C_pct;L_VLDL_TG_pct	2	NA	0	0	NA	0
19	chr19:41414070_A_G	41414070	A	G	rs771686663	AXL;B3GNT8;B9D2;BCKDHA;CCDC97;CEACAM21;CEACAMP3;DMAC2;DNAJC19P2;ENSG00000255730;ENSG00000268027;ENSG00000268034;ENSG00000268355;ENSG00000268475;ENSG00000268987;ENSG00000269652;ENSG00000277744;ENSG00000280014;ENSG00000286177;ENSG00000289298;ERICH4;EXOSC5;HNRNPUL1;LINC01480;Metazoa_SRP;PCAT19;PLEKHA3P1;RN7SL34P;TGFB1;TMEM91	missense_variant	BCKDHA	NA	30	Leu;Total_BCAA	2	NA	0	0	NA	0
19	chr19:12248160_C_T	12248160	C	T	rs763413757	ENSG00000213293;ENSG00000234750;ENSG00000234773;ENSG00000242615;ENSG00000248406;ENSG00000257355;ENSG00000268744;ENSG00000268870;ENSG00000269755;ENSG00000286098;ENSG00000286132;RNA5SP466;RNA5SP467;RPS29P23;RSL24D1P8;Y_RNA;ZNF136;ZNF20;ZNF44;ZNF442;ZNF443;ZNF563;ZNF625;ZNF625-ZNF20;ZNF788P;ZNF799;ZNF844;ZNF878	missense_variant	ZNF44	NA	28	M_LDL_TG_pct;XS_VLDL_TG_pct	2	NA	0	0	NA	0
20	chr20:57565383_G_A	57565383	G	A	rs41302559	CTCFL;ENSG00000227297;ENSG00000286052;HMGB1P1;NKILA;PCK1;PMEPA1;RAE1;RBM38;RBM38-AS1;ZBP1	missense_variant	PCK1	NA	11	Gln;VLDL_size	2	alkaline phosphatase measurement;triglyceride measurement	1	2	PCK1	1
20	chr20:44413714_C_T	44413714	C	T	rs137853336	ENSG00000226812;ENSG00000233376;FITM2;GDAP1L1;HNF4A;HNF4A-AS1;LINC01620;MIR3646;OSER1-DT;PKIG;R3HDML;RPL37AP1;SERINC3;TTPAL;Y_RNA	missense_variant	HNF4A	NA	15	GlycA	1	apolipoprotein A 1 measurement;HbA1c measurement;high density lipoprotein cholesterol measurement;sex hormone-binding globulin measurement;type 2 diabetes mellitus	1	5	HNF4A	1
20	chr20:44419774_G_A	44419774	G	A	rs139779712	ADA;ENSG00000226812;ENSG00000233376;FITM2;GDAP1L1;HNF4A;HNF4A-AS1;LINC01620;MIR3646;OSER1-DT;PKIG;R3HDML;RPL37AP1;SERINC3;TTPAL;Y_RNA	missense_variant	HNF4A	NA	16	VLDL_size	1	serum albumin measurement;sex hormone-binding globulin measurement	1	2	HNF4A	1
22	chr22:46231883_C_T	46231883	C	T	rs1042311	CDPF1;CELSR1;ENSG00000231010;ENSG00000235159;ENSG00000273289;ENSG00000280384;ENSG00000289044;ENSG00000289160;GTSE1;GTSE1-DT;LINC00899;MIR3619;MIR4763;MIRLET7A3;MIRLET7B;MIRLET7BHG;PKDREJ;PPARA;PRR34;PRR34-AS1;TRMU;TTC38	missense_variant	PPARA	NA	22	L_HDL_FC_pct	1	alkaline phosphatase measurement;body height;IGF-1 measurement	0	3	PPARA	1
22	chr22:17689010_G_A	17689010	G	A	rs61741787	ATP6V1E1;BCL2L13;BID;CECR2;DNAJA1P6;ENSG00000093100;ENSG00000236754;ENSG00000286195;ENSG00000286990;LINC00528;MICAL3;MIR3198-1;SLC25A18	missense_variant	BCL2L13	NA	13	Val	1	NA	0	0	NA	0
23	chr23:106773038_A_T	106773038	A	T	rs56121637	CLDN2;MIR548AN;MORC4;RADX;RIPPLY1;RNF128;TBC1D8B	missense_variant	RNF128	NA	7	Citrate;Tyr	2	NA	0	0	NA	0
23	chr23:19361522_G_C	19361522	G	C	rs15943	EIF5P2;MAP3K15;PDHA1;SH3KBP1;Y_RNA	missense_variant	MAP3K15	NA	5	Glucose	1	NA	0	0	NA	0
23	chr23:24503382_A_G	24503382	A	G	rs138321172	ENSG00000236487;H2BP7;PCYT1B;PCYT1B-AS1;PDK3;POLA1;RPS26P58;SNRPEP9;SUPT20HL1;SUPT20HL2	missense_variant	PDK3	NA	10	Pyruvate	1	NA	0	0	NA	0

## Sheet: Table S7 trait genetic correlat
	Acetate	Acetoacetate	Acetone	Ala	Albumin	ApoA1	ApoB	ApoB_by_ApoA1	bOHbutyrate	Cholines	Citrate	Clinical_LDL_C	Creatinine	DHA	DHA_pct	Gln	Glucose	Gly	GlycA	HDL_C	HDL_CE	HDL_FC	HDL_L	HDL_P	HDL_PL	HDL_size	HDL_TG	His	IDL_C	IDL_C_pct	IDL_CE	IDL_CE_pct	IDL_FC	IDL_FC_pct	IDL_L	IDL_P	IDL_PL	IDL_PL_pct	IDL_TG	IDL_TG_pct	Ile	L_HDL_C	L_HDL_C_pct	L_HDL_CE	L_HDL_CE_pct	L_HDL_FC	L_HDL_FC_pct	L_HDL_L	L_HDL_P
Acetate	1	0.0127	0.2634	-0.177	0.1597	0.0962	-0.2172	-0.2324	-0.1629	-0.1074	0.0414	-0.1126	-0.1212	0.0585	0.3281	0.2303	0.0113	0.1462	-0.5097	0.229	0.2379	0.1921	0.1548	0.019	0.1169	0.3404	-0.3509	0.1444	0.0456	0.3104	0.0351	0.2648	0.0751	0.33374	-0.0092	-0.0659	-0.0091	-0.0115	-0.3444	-0.3458	-0.2753	0.3266	0.3911	0.3305	0.3937	0.3123	0.2842	0.3026	0.3071
Acetoacetate	0.0127	1	0.7791	-0.1771	-0.0719	0.0529	0.1028	0.0444	0.652	0.1268	-0.0644	0.0731	0.0239	0.0767	-0.0842	-0.264	0.1983	-0.1303	0.2251	-0.0189	-0.0216	-0.0069	0.0169	0.0968	0.033	-0.1144	0.1427	-0.281	-0.0095	-0.1448	-0.0056	-0.1388	-0.0215	-0.1391	0.0191	0.0171	0.0118	-0.0493	0.1799	0.1734	0.0581	-0.0921	-0.1471	-0.0924	-0.1414	-0.0904	-0.1393	-0.0795	-0.0778
Acetone	0.2634	0.7791	1	-0.2982	0.0593	0.1566	-0.2298	-0.2882	0.5591	-0.0295	0.0238	-0.1382	-0.1109	0.04	0.1905	-0.0579	-0.0648	0.0281	-0.2352	0.2181	0.2282	0.1785	0.1774	0.1227	0.1612	0.2217	-0.2539	-0.1696	-0.0423	0.1894	-0.0479	0.1714	-0.0259	0.1955	-0.0806	-0.1581	-0.0903	-0.1034	-0.2373	-0.1852	-0.1642	0.2347	0.2446	0.2392	0.2607	0.2178	0.103	0.224	0.2236
Ala	-0.177	-0.1771	-0.2982	1	0.1167	-0.033	0.2106	0.1871	-0.1157	0.1574	0.0784	0.1043	0.1057	0.0943	-0.1568	0.0776	0.2104	-0.0649	0.2424	-0.1434	-0.1578	-0.0883	-0.0713	0.0119	-0.0398	-0.204	0.3416	0.24578	-0.0018	-0.2342	0.0106	-0.1782	-0.037	-0.29562	0.0443	0.0823	0.0366	-0.0482	0.2912	0.273	0.4439	-0.2102	-0.293	-0.2174	-0.3067	-0.185	-0.1537	-0.1841	-0.1848
Albumin	0.1597	-0.0719	0.0593	0.1167	1	0.1703	0.0762	-0.0482	-0.0619	0.1789	0.0183	0.1193	-0.0649	0.2426	0.1824	0.1079	0.071	0.0645	-0.1188	0.1261	0.1254	0.1263	0.1449	0.1919	0.1426	0.0453	0.0654	0.2395	0.0794	0.033	0.0809	0.0339	0.0739	0.0074	0.08	0.0323	0.072	-0.072	0.0336	-0.0278	-0.0051	0.065	0.0532	0.0669	0.0701	0.0575	-0.0304	0.071	0.0811
ApoA1	0.0962	0.0529	0.1566	-0.033	0.1703	1	0.084	-0.5862	-0.0158	0.8338	0.0529	0.3714	-0.1563	0.5662	0.4142	0.045	-0.0342	0.1007	-0.2312	0.9413	0.927	0.9741	0.9836	0.9769	0.9888	0.7023	-0.0653	0.0152	0.6618	0.6493	0.6807	0.7785	0.6046	0.27229	0.5988	0.3624	0.5226	-0.7427	-0.1335	-0.5516	-0.3304	0.7746	0.5033	0.766	0.4757	0.7984	0.4335	0.8121	0.8103
ApoB	-0.2172	0.1028	-0.2298	0.2106	0.0762	0.084	1	0.7593	0.031	0.6032	0.0139	0.89	0.2133	0.4154	-0.201	-0.0926	0.1389	-0.0806	0.4615	-0.1438	-0.176	-0.0165	0.0057	0.168	0.0366	-0.2467	0.7206	-0.0535	0.6379	-0.4084	0.6458	-0.4564	0.6028	-0.35174	0.7482	0.8561	0.7798	0.4692	0.8496	0.34	0.211	-0.2636	-0.3495	-0.2713	-0.4015	-0.2309	0.0233	-0.2212	-0.1807
ApoB_by_ApoA1	-0.2324	0.0444	-0.2882	0.1871	-0.0482	-0.5862	0.7593	1	0.0381	-0.046	-0.0259	0.4881	0.2681	-0.0249	-0.4258	-0.1034	0.1292	-0.1258	0.5168	-0.7253	-0.7427	-0.6413	-0.6359	-0.5021	-0.6167	-0.6517	0.606	-0.0513	0.1006	-0.746	0.0944	-0.8757	0.1109	-0.44637	0.2313	0.4694	0.3062	0.8656	0.7653	0.6241	0.3795	-0.7096	-0.5942	-0.7106	-0.6172	-0.6974	-0.2399	-0.7014	-0.6675
bOHbutyrate	-0.1629	0.652	0.5591	-0.1157	-0.0619	-0.0158	0.031	0.0381	1	-0.0144	0.1154	0.0373	0.0687	-0.0791	-0.1542	-0.2259	0.0649	-0.0523	0.3025	-0.0574	-0.0471	-0.0931	-0.0575	0.0356	-0.0647	-0.1527	0.0386	-0.2733	-0.106	-0.0987	-0.1117	-0.1533	-0.091	-0.0048792	-0.0973	-0.0932	-0.1018	0.0004	0.0368	0.1061	0.0057	-0.1228	-0.0772	-0.1136	-0.0393	-0.1537	-0.247	-0.1277	-0.1154
Cholines	-0.1074	0.1268	-0.0295	0.1574	0.1789	0.8338	0.6032	-0.046	-0.0144	1	0.0323	0.6981	0.0578	0.6593	0.1195	-0.0627	0.0948	-0.0029	0.1846	0.5835	0.5527	0.6874	0.7558	0.8529	0.8047	0.3386	0.5373	-0.0065	0.7527	0.0998	0.7777	0.2043	0.6719	-0.1918	0.7896	0.6736	0.7513	-0.2565	0.4953	-0.0479	-0.0535	0.3525	0.0237	0.3416	-0.0269	0.3912	0.2043	0.4289	0.4463
Citrate	0.0414	-0.0644	0.0238	0.0784	0.0183	0.0529	0.0139	-0.0259	0.1154	0.0323	1	0.0357	0.2925	-0.0955	-0.0545	0.0968	-0.0057	0.0661	-0.1129	0.0973	0.0972	0.0955	0.0745	0.0278	0.0581	0.1402	-0.0835	-0.0151	0.0889	0.1133	0.0824	0.0725	0.107	0.16105	0.0783	0.0676	0.0876	0.0497	-0.0849	-0.1424	-0.1405	0.1368	0.1585	0.1369	0.1552	0.1352	0.1273	0.1275	0.1347
Clinical_LDL_C	-0.1126	0.0731	-0.1382	0.1043	0.1193	0.3714	0.89	0.4881	0.0373	0.6981	0.0357	1	0.0663	0.5258	0.0639	-0.0325	0.0799	-0.0315	0.2474	0.1957	0.1736	0.281	0.2995	0.4504	0.309	0.0173	0.405	-0.0678	0.8654	0.0576	0.8696	0.0067	0.8387	0.017922	0.9061	0.9319	0.8993	0.1076	0.5524	-0.0939	0.0016	0.0431	-0.0195	0.0393	-0.0564	0.0607	0.2085	0.0755	0.1134
Creatinine	-0.1212	0.0239	-0.1109	0.1057	-0.0649	-0.1563	0.2133	0.2681	0.0687	0.0578	0.2925	0.0663	1	-0.0679	-0.2724	-0.056	0.0793	0.1363	0.2321	-0.2249	-0.2375	-0.1733	-0.1787	-0.1242	-0.1649	-0.2182	0.3071	-0.0023	-0.0536	-0.3286	-0.0482	-0.3203	-0.0679	-0.2763	0.0075	0.0654	0.0283	0.1758	0.3131	0.322	0.1823	-0.2338	-0.2644	-0.2384	-0.2761	-0.2166	-0.1487	-0.223	-0.2134
DHA	0.0585	0.0767	0.04	0.0943	0.2426	0.5662	0.4154	-0.0249	-0.0791	0.6593	-0.0955	0.5258	-0.0679	1	0.7056	-0.0393	0.0682	-0.0327	0.0273	0.4645	0.4428	0.5366	0.5454	0.5693	0.5618	0.3228	0.1872	0.035	0.5964	0.1709	0.6048	0.1893	0.5653	0.046124	0.6097	0.5018	0.5898	-0.1401	0.2585	-0.1589	0.0158	0.3408	0.1538	0.3326	0.1038	0.3697	0.3066	0.3821	0.3912
DHA_pct	0.3281	-0.0842	0.1905	-0.1568	0.1824	0.4142	-0.201	-0.4258	-0.1542	0.1195	-0.0545	0.0639	-0.2724	0.7056	1	0.1265	-0.1164	0.0907	-0.4772	0.5709	0.5773	0.5361	0.4866	0.3329	0.446	0.5931	-0.5347	0.0631	0.3435	0.5936	0.3278	0.5281	0.3849	0.5935	0.2544	0.0992	0.2323	-0.2176	-0.4253	-0.6107	-0.2723	0.6171	0.6227	0.6186	0.6002	0.6096	0.5408	0.6007	0.5933
Gln	0.2303	-0.264	-0.0579	0.0776	0.1079	0.045	-0.0926	-0.1034	-0.2259	-0.0627	0.0968	-0.0325	-0.056	-0.0393	0.1265	1	-0.0537	0.2267	-0.3148	0.1374	0.1428	0.1152	0.0846	-0.0061	0.0548	0.2234	-0.2225	0.3773	0.065	0.1937	0.0574	0.1602	0.0859	0.2154	0.0326	0.0091	0.0414	0.0679	-0.2046	-0.2336	-0.132	0.215	0.2787	0.218	0.2832	0.2035	0.2035	0.1949	0.2034
Glucose	0.0113	0.1983	-0.0648	0.2104	0.071	-0.0342	0.1389	0.1292	0.0649	0.0948	-0.0057	0.0799	0.0793	0.0682	-0.1164	-0.0537	1	-0.1232	0.2872	-0.1277	-0.1338	-0.1016	-0.0743	0.0192	-0.0491	-0.2118	0.216	0.0531	-0.0257	-0.1597	-0.0198	-0.1491	-0.0426	-0.17334	0.0058	0.0334	-0.007	-0.0838	0.198	0.1999	0.2161	-0.2041	-0.2548	-0.2065	-0.2563	-0.1939	-0.1948	-0.185	-0.1879
Gly	0.1462	-0.1303	0.0281	-0.0649	0.0645	0.1007	-0.0806	-0.1258	-0.0523	-0.0029	0.0661	-0.0315	0.1363	-0.0327	0.0907	0.2267	-0.1232	1	-0.246	0.1773	0.1811	0.1595	0.1343	0.0554	0.1065	0.2384	-0.1725	-0.0251	0.0468	0.1135	0.0411	0.0871	0.0636	0.14837	0.0278	-0.0166	0.0425	0.1085	-0.1385	-0.1575	-0.2643	0.2355	0.2724	0.2387	0.2762	0.2228	0.1859	0.2191	0.2288
GlycA	-0.5097	0.2251	-0.2352	0.2424	-0.1188	-0.2312	0.4615	0.5168	0.3025	0.1846	-0.1129	0.2474	0.2321	0.0273	-0.4772	-0.3148	0.2872	-0.246	1	-0.4475	-0.4645	-0.3757	-0.3276	-0.0916	-0.2747	-0.6131	0.6272	-0.2277	-0.0767	-0.5605	-0.0608	-0.518	-0.1219	-0.55025	0.0283	0.1472	0.033	0.0685	0.6111	0.6077	0.4415	-0.5953	-0.6752	-0.6014	-0.6777	-0.5713	-0.4994	-0.5608	-0.5569
HDL_C	0.229	-0.0189	0.2181	-0.1434	0.1261	0.9413	-0.1438	-0.7253	-0.0574	0.5835	0.0973	0.1957	-0.2249	0.4645	0.5709	0.1374	-0.1277	0.1773	-0.4475	1	0.9987	0.9834	0.9806	0.8415	0.9603	0.8957	-0.3629	0.0174	0.5819	0.7615	0.5824	0.7923	0.5755	0.532	0.4822	0.2283	0.4254	-0.5182	-0.3763	-0.7236	-0.4745	0.9361	0.7607	0.9345	0.7355	0.9375	0.6288	0.9525	0.9497
HDL_CE	0.2379	-0.0216	0.2282	-0.1578	0.1254	0.927	-0.176	-0.7427	-0.0471	0.5527	0.0972	0.1736	-0.2375	0.4428	0.5773	0.1428	-0.1338	0.1811	-0.4645	0.9987	1	0.9737	0.968	0.8306	0.944	0.8916	-0.4049	0.017	0.5614	0.79	0.5612	0.8205	0.5574	0.55877	0.4554	0.2003	0.3965	-0.5444	-0.4192	-0.7496	-0.4852	0.9382	0.7779	0.9374	0.7573	0.9363	0.6192	0.9501	0.9463
HDL_FC	0.1921	-0.0069	0.1785	-0.0883	0.1263	0.9741	-0.0165	-0.6413	-0.0931	0.6874	0.0955	0.281	-0.1733	0.5366	0.5361	0.1152	-0.1016	0.1595	-0.3757	0.9834	0.9737	1	1.0059	0.8658	0.9997	0.892	-0.2046	0.0182	0.6513	0.6489	0.6546	0.6821	0.6355	0.42602	0.5764	0.3336	0.5271	-0.4209	-0.2125	-0.62	-0.4257	0.9092	0.6832	0.9043	0.6415	0.9233	0.6533	0.9418	0.9427
HDL_L	0.1548	0.0169	0.1774	-0.0713	0.1449	0.9836	0.0057	-0.6359	-0.0575	0.7558	0.0745	0.2995	-0.1787	0.5454	0.4866	0.0846	-0.0743	0.1343	-0.3276	0.9806	0.968	1.0059	1	0.918	0.9954	0.8157	-0.1781	0.0211	0.6486	0.6846	0.6601	0.7741	0.612	0.3741	0.5754	0.3299	0.5116	-0.6231	-0.2147	-0.6178	-0.3901	0.8696	0.6245	0.8617	0.5894	0.8915	0.5675	0.8999	0.8973
HDL_P	0.019	0.0968	0.1227	0.0119	0.1919	0.9769	0.168	-0.5021	0.0356	0.8529	0.0278	0.4504	-0.1242	0.5693	0.3329	-0.0061	0.0192	0.0554	-0.0916	0.8415	0.8306	0.8658	0.918	1	0.9377	0.5309	0.0647	0.001	0.6398	0.5588	0.663	0.6998	0.5691	0.1555	0.5888	0.377	0.5046	-0.7634	-0.0244	-0.4421	-0.2451	0.6077	0.3348	0.6024	0.3223	0.6222	0.236	0.6557	0.6564
HDL_PL	0.1169	0.033	0.1612	-0.0398	0.1426	0.9888	0.0366	-0.6167	-0.0647	0.8047	0.0581	0.309	-0.1649	0.5618	0.446	0.0548	-0.0491	0.1065	-0.2747	0.9603	0.944	0.9997	0.9954	0.9377	1	0.7693	-0.107	0.0227	0.6462	0.6515	0.6629	0.7713	0.5955	0.29847	0.5821	0.3412	0.5136	-0.6838	-0.1617	-0.567	-0.3466	0.8287	0.5514	0.8182	0.5136	0.8589	0.521	0.8651	0.8599
HDL_size	0.3404	-0.1144	0.2217	-0.204	0.0453	0.7023	-0.2467	-0.6517	-0.1527	0.3386	0.1402	0.0173	-0.2182	0.3228	0.5931	0.2234	-0.2118	0.2384	-0.6131	0.8957	0.8916	0.892	0.8157	0.5309	0.7693	1	-0.5288	0.0412	0.4777	0.702	0.4644	0.6656	0.5124	0.6457	0.3806	0.1613	0.3644	-0.2015	-0.4724	-0.7376	-0.5272	0.9996	0.9077	0.9948	0.8598	1.0109	0.8729	0.9904	0.9894
HDL_TG	-0.3509	0.1427	-0.2539	0.3416	0.0654	-0.0653	0.7206	0.606	0.0386	0.5373	-0.0835	0.405	0.3071	0.1872	-0.5347	-0.2225	0.216	-0.1725	0.6272	-0.3629	-0.4049	-0.2046	-0.1781	0.0647	-0.107	-0.5288	1	0.0017	0.1172	-0.6847	0.1543	-0.5102	0.0132	-0.8626	0.2714	0.381	0.2804	0.0165	0.9033	0.7519	0.4556	-0.5276	-0.7755	-0.5466	-0.8199	-0.4617	-0.4092	-0.4667	-0.4543
His	0.1444	-0.281	-0.1696	0.24578	0.2395	0.0152	-0.0535	-0.0513	-0.2733	-0.0065	-0.0151	-0.0678	-0.0023	0.035	0.0631	0.3773	0.0531	-0.0251	-0.2277	0.0174	0.017	0.0182	0.0211	0.001	0.0227	0.0412	0.0017	1	-0.0421	0.0442	-0.0357	0.087747	-0.0588	-0.04991	-0.0511	-0.0577	-0.0537	-0.022	-0.0768	-0.0454	0.1274	0.0301	0.0256	0.0292	0.0321	0.0321	0.0084	0.0312	0.0317
IDL_C	0.0456	-0.0095	-0.0423	-0.0018	0.0794	0.6618	0.6379	0.1006	-0.106	0.7527	0.0889	0.8654	-0.0536	0.5964	0.3435	0.065	-0.0257	0.0468	-0.0767	0.5819	0.5614	0.6513	0.6486	0.6398	0.6462	0.4777	0.1172	-0.0421	1	0.4097	0.9986	0.3578	0.9885	0.3193	0.9844	0.9187	0.9639	-0.034	0.2489	-0.4466	-0.2401	0.4891	0.3625	0.4833	0.3023	0.5117	0.5756	0.52	0.5458
IDL_C_pct	0.3104	-0.1448	0.1894	-0.2342	0.033	0.6493	-0.4084	-0.746	-0.0987	0.0998	0.1133	0.0576	-0.3286	0.1709	0.5936	0.1937	-0.1597	0.1135	-0.5605	0.7615	0.79	0.6489	0.6846	0.5588	0.6515	0.702	-0.6847	0.0442	0.4097	1	0.3982	0.9537	0.4345	0.8123	0.2423	0.0631	0.169	-0.5499	-0.7607	-0.9703	-0.4797	0.7291	0.7481	0.7416	0.7811	0.686	0.4198	0.72	0.7108
IDL_CE	0.0351	-0.0056	-0.0479	0.0106	0.0809	0.6807	0.6458	0.0944	-0.1117	0.7777	0.0824	0.8696	-0.0482	0.6048	0.3278	0.0574	-0.0198	0.0411	-0.0608	0.5824	0.5612	0.6546	0.6601	0.663	0.6629	0.4644	0.1543	-0.0357	0.9986	0.3982	1	0.3618	0.9788	0.2794	0.9854	0.9187	0.9615	-0.0603	0.27	-0.4265	-0.226	0.4749	0.3313	0.4689	0.2719	0.4989	0.5457	0.5106	0.5358
IDL_CE_pct	0.2648	-0.1388	0.1714	-0.1782	0.0339	0.7785	-0.4564	-0.8757	-0.1533	0.2043	0.0725	0.0067	-0.3203	0.1893	0.5281	0.1602	-0.1491	0.0871	-0.518	0.7923	0.8205	0.6821	0.7741	0.6998	0.7713	0.6656	-0.5102	0.087747	0.3578	0.9537	0.3618	1	0.3395	0.60878	0.1938	-0.0039	0.0972	-0.7116	-0.705	-0.8722	-0.4237	0.6816	0.5973	0.6937	0.6401	0.6413	0.2465	0.6991	0.684
IDL_FC	0.0751	-0.0215	-0.0259	-0.037	0.0739	0.6046	0.6028	0.1109	-0.091	0.6719	0.107	0.8387	-0.0679	0.5653	0.3849	0.0859	-0.0426	0.0636	-0.1219	0.5755	0.5574	0.6355	0.612	0.5691	0.5955	0.5124	0.0132	-0.0588	0.9885	0.4345	0.9788	0.3395	1	0.42594	0.9659	0.9031	0.9552	0.0446	0.1857	-0.4953	-0.2785	0.5242	0.4447	0.5196	0.3833	0.5422	0.6501	0.5423	0.5694
IDL_FC_pct	0.33374	-0.1391	0.1955	-0.29562	0.0074	0.27229	-0.35174	-0.44637	-0.0048792	-0.1918	0.16105	0.017922	-0.2763	0.046124	0.5935	0.2154	-0.17334	0.14837	-0.55025	0.532	0.55877	0.42602	0.3741	0.1555	0.29847	0.6457	-0.8626	-0.04991	0.3193	0.8123	0.2794	0.60878	0.42594	1	0.1772	0.0597	0.16423	-0.0812	-0.7287	-0.8889	-0.49284	0.66022	0.8576	0.6733	0.8705	0.6147	0.6227	0.61	0.61205
IDL_L	-0.0092	0.0191	-0.0806	0.0443	0.08	0.5988	0.7482	0.2313	-0.0973	0.7896	0.0783	0.9061	0.0075	0.6097	0.2544	0.0326	0.0058	0.0278	0.0283	0.4822	0.4554	0.5764	0.5754	0.5888	0.5821	0.3806	0.2714	-0.0511	0.9844	0.2423	0.9854	0.1938	0.9659	0.1772	1	0.9605	0.9917	0.0798	0.4138	-0.2868	-0.1659	0.3828	0.235	0.3747	0.1664	0.414	0.5195	0.4209	0.45
IDL_P	-0.0659	0.0171	-0.1581	0.0823	0.0323	0.3624	0.8561	0.4694	-0.0932	0.6736	0.0676	0.9319	0.0654	0.5018	0.0992	0.0091	0.0334	-0.0166	0.1472	0.2283	0.2003	0.3336	0.3299	0.377	0.3412	0.1613	0.381	-0.0577	0.9187	0.0631	0.9187	-0.0039	0.9031	0.0597	0.9605	1	0.9687	0.2536	0.5469	-0.1279	-0.0588	0.1492	0.0523	0.141	-0.0173	0.1828	0.4101	0.1832	0.2157
IDL_PL	-0.0091	0.0118	-0.0903	0.0366	0.072	0.5226	0.7798	0.3062	-0.1018	0.7513	0.0876	0.8993	0.0283	0.5898	0.2323	0.0414	-0.007	0.0425	0.033	0.4254	0.3965	0.5271	0.5116	0.5046	0.5136	0.3644	0.2804	-0.0537	0.9639	0.169	0.9615	0.0972	0.9552	0.16423	0.9917	0.9687	1	0.2216	0.4521	-0.2409	-0.1619	0.3581	0.2324	0.3494	0.1585	0.3913	0.5493	0.3912	0.4232
IDL_PL_pct	-0.0115	-0.0493	-0.1034	-0.0482	-0.072	-0.7427	0.4692	0.8656	0.0004	-0.2565	0.0497	0.1076	0.1758	-0.1401	-0.2176	0.0679	-0.0838	0.1085	0.0685	-0.5182	-0.5444	-0.4209	-0.6231	-0.7634	-0.6838	-0.2015	0.0165	-0.022	-0.034	-0.5499	-0.0603	-0.7116	0.0446	-0.0812	0.0798	0.2536	0.2216	1	0.3757	0.3336	0.0822	-0.2181	0.0161	-0.2307	-0.0556	-0.1791	0.3902	-0.2834	-0.2574
IDL_TG	-0.3444	0.1799	-0.2373	0.2912	0.0336	-0.1335	0.8496	0.7653	0.0368	0.4953	-0.0849	0.5524	0.3131	0.2585	-0.4253	-0.2046	0.198	-0.1385	0.6111	-0.3763	-0.4192	-0.2125	-0.2147	-0.0244	-0.1617	-0.4724	0.9033	-0.0768	0.2489	-0.7607	0.27	-0.705	0.1857	-0.7287	0.4138	0.5469	0.4521	0.3757	1	0.756	0.3907	-0.4832	-0.6542	-0.5007	-0.7152	-0.4213	-0.2003	-0.435	-0.414
IDL_TG_pct	-0.3458	0.1734	-0.1852	0.273	-0.0278	-0.5516	0.34	0.6241	0.1061	-0.0479	-0.1424	-0.0939	0.322	-0.1589	-0.6107	-0.2336	0.1999	-0.1575	0.6077	-0.7236	-0.7496	-0.62	-0.6178	-0.4421	-0.567	-0.7376	0.7519	-0.0454	-0.4466	-0.9703	-0.4265	-0.8722	-0.4953	-0.8889	-0.2868	-0.1279	-0.2409	0.3336	0.756	1	0.5195	-0.7583	-0.8411	-0.7702	-0.8643	-0.7167	-0.5512	-0.7339	-0.7324
Ile	-0.2753	0.0581	-0.1642	0.4439	-0.0051	-0.3304	0.211	0.3795	0.0057	-0.0535	-0.1405	0.0016	0.1823	0.0158	-0.2723	-0.132	0.2161	-0.2643	0.4415	-0.4745	-0.4852	-0.4257	-0.3901	-0.2451	-0.3466	-0.5272	0.4556	0.1274	-0.2401	-0.4797	-0.226	-0.4237	-0.2785	-0.49284	-0.1659	-0.0588	-0.1619	0.0822	0.3907	0.5195	1	-0.5424	-0.5793	-0.5468	-0.5802	-0.5242	-0.4263	-0.5184	-0.5207
L_HDL_C	0.3266	-0.0921	0.2347	-0.2102	0.065	0.7746	-0.2636	-0.7096	-0.1228	0.3525	0.1368	0.0431	-0.2338	0.3408	0.6171	0.215	-0.2041	0.2355	-0.5953	0.9361	0.9382	0.9092	0.8696	0.6077	0.8287	0.9996	-0.5276	0.0301	0.4891	0.7291	0.4749	0.6816	0.5242	0.66022	0.3828	0.1492	0.3581	-0.2181	-0.4832	-0.7583	-0.5424	1	0.9058	0.9997	0.8693	0.9968	0.8116	0.9967	0.996
L_HDL_C_pct	0.3911	-0.1471	0.2446	-0.293	0.0532	0.5033	-0.3495	-0.5942	-0.0772	0.0237	0.1585	-0.0195	-0.2644	0.1538	0.6227	0.2787	-0.2548	0.2724	-0.6752	0.7607	0.7779	0.6832	0.6245	0.3348	0.5514	0.9077	-0.7755	0.0256	0.3625	0.7481	0.3313	0.5973	0.4447	0.8576	0.235	0.0523	0.2324	0.0161	-0.6542	-0.8411	-0.5793	0.9058	1	0.9147	0.992	0.8723	0.7974	0.8677	0.8749
L_HDL_CE	0.3305	-0.0924	0.2392	-0.2174	0.0669	0.766	-0.2713	-0.7106	-0.1136	0.3416	0.1369	0.0393	-0.2384	0.3326	0.6186	0.218	-0.2065	0.2387	-0.6014	0.9345	0.9374	0.9043	0.8617	0.6024	0.8182	0.9948	-0.5466	0.0292	0.4833	0.7416	0.4689	0.6937	0.5196	0.6733	0.3747	0.141	0.3494	-0.2307	-0.5007	-0.7702	-0.5468	0.9997	0.9147	1	0.8805	0.9951	0.8074	0.9937	0.993
L_HDL_CE_pct	0.3937	-0.1414	0.2607	-0.3067	0.0701	0.4757	-0.4015	-0.6172	-0.0393	-0.0269	0.1552	-0.0564	-0.2761	0.1038	0.6002	0.2832	-0.2563	0.2762	-0.6777	0.7355	0.7573	0.6415	0.5894	0.3223	0.5136	0.8598	-0.8199	0.0321	0.3023	0.7811	0.2719	0.6401	0.3833	0.8705	0.1664	-0.0173	0.1585	-0.0556	-0.7152	-0.8643	-0.5802	0.8693	0.992	0.8805	1	0.8275	0.7194	0.8267	0.8334
L_HDL_FC	0.3123	-0.0904	0.2178	-0.185	0.0575	0.7984	-0.2309	-0.6974	-0.1537	0.3912	0.1352	0.0607	-0.2166	0.3697	0.6096	0.2035	-0.1939	0.2228	-0.5713	0.9375	0.9363	0.9233	0.8915	0.6222	0.8589	1.0109	-0.4617	0.0321	0.5117	0.686	0.4989	0.6413	0.5422	0.6147	0.414	0.1828	0.3913	-0.1791	-0.4213	-0.7167	-0.5242	0.9968	0.8723	0.9951	0.8275	1	0.8261	1.0026	1.0018
L_HDL_FC_pct	0.2842	-0.1393	0.103	-0.1537	-0.0304	0.4335	0.0233	-0.2399	-0.247	0.2043	0.1273	0.2085	-0.1487	0.3066	0.5408	0.2035	-0.1948	0.1859	-0.4994	0.6288	0.6192	0.6533	0.5675	0.236	0.521	0.8729	-0.4092	0.0084	0.5756	0.4198	0.5457	0.2465	0.6501	0.6227	0.5195	0.4101	0.5493	0.3902	-0.2003	-0.5512	-0.4263	0.8116	0.7974	0.8074	0.7194	0.8261	1	0.8008	0.8123
L_HDL_L	0.3026	-0.0795	0.224	-0.1841	0.071	0.8121	-0.2212	-0.7014	-0.1277	0.4289	0.1275	0.0755	-0.223	0.3821	0.6007	0.1949	-0.185	0.2191	-0.5608	0.9525	0.9501	0.9418	0.8999	0.6557	0.8651	0.9904	-0.4667	0.0312	0.52	0.72	0.5106	0.6991	0.5423	0.61	0.4209	0.1832	0.3912	-0.2834	-0.435	-0.7339	-0.5184	0.9967	0.8677	0.9937	0.8267	1.0026	0.8008	1	0.9981
L_HDL_P	0.3071	-0.0778	0.2236	-0.1848	0.0811	0.8103	-0.1807	-0.6675	-0.1154	0.4463	0.1347	0.1134	-0.2134	0.3912	0.5933	0.2034	-0.1879	0.2288	-0.5569	0.9497	0.9463	0.9427	0.8973	0.6564	0.8599	0.9894	-0.4543	0.0317	0.5458	0.7108	0.5358	0.684	0.5694	0.61205	0.45	0.2157	0.4232	-0.2574	-0.414	-0.7324	-0.5207	0.996	0.8749	0.993	0.8334	1.0018	0.8123	0.9981	1
L_HDL_PL	0.2852	-0.0685	0.2222	-0.1701	0.0691	0.8349	-0.2265	-0.7214	-0.1309	0.4568	0.117	0.0681	-0.2232	0.3975	0.5951	0.1769	-0.1704	0.203	-0.5397	0.9617	0.958	0.955	0.9174	0.6841	0.8879	0.9805	-0.4413	0.03	0.5151	0.7195	0.5085	0.7161	0.5297	0.5801	0.4174	0.1748	0.3825	-0.3372	-0.4234	-0.7196	-0.5012	0.9903	0.8388	0.9863	0.7971	0.9996	0.7764	0.9977	0.9934
L_HDL_PL_pct	-0.3826	0.158	-0.1766	0.2532	-0.088	-0.4029	0.0368	0.2757	0.0534	-0.1229	-0.1893	-0.2005	0.1555	-0.1839	-0.5003	-0.3085	0.2549	-0.3023	0.5945	-0.6403	-0.6456	-0.6081	-0.519	-0.2479	-0.4375	-0.8245	0.5676	-0.0347	-0.5019	-0.5652	-0.4696	-0.3975	-0.5855	-0.7431	-0.4179	-0.2927	-0.4418	-0.2464	0.4066	0.7024	0.5307	-0.8121	-0.9206	-0.8178	-0.8897	-0.7902	-0.8459	-0.772	-0.7983
L_HDL_TG	-0.1023	0.0747	-0.1135	0.2075	0.1125	0.4254	0.6651	0.2489	-0.0401	0.8569	0.031	0.5138	0.2039	0.4476	-0.1762	-0.0516	0.0695	0.0041	0.2311	0.2296	0.178	0.413	0.3813	0.4427	0.4228	0.1271	0.7354	0.0282	0.5205	-0.2045	0.5545	-0.0374	0.4227	-0.4806	0.6215	0.5928	0.6202	-0.145	0.6569	0.2471	0.1	0.1228	-0.2057	0.0978	-0.2842	0.2061	0.1585	0.1866	0.2055
L_HDL_TG_pct	-0.3469	0.104	-0.2863	0.3001	-0.0127	-0.5144	0.5664	0.7736	0.0736	0.0722	-0.1112	0.1968	0.3241	-0.1059	-0.6444	-0.221	0.2195	-0.2105	0.6522	-0.7571	-0.7831	-0.6477	-0.6241	-0.3585	-0.5669	-0.848	0.8628	-0.011	-0.1974	-0.818	-0.1713	-0.7002	-0.268	-0.8487	-0.0489	0.1562	-0.0242	0.1857	0.785	0.8608	0.554	-0.8572	-0.9338	-0.8681	-0.9484	-0.8163	-0.6425	-0.8255	-0.8152
L_LDL_C	-0.1027	0.079	-0.1208	0.1075	0.1421	0.4673	0.8781	0.4169	0.0364	0.7761	0.0351	0.9901	0.0707	0.585	0.0976	-0.03	0.0739	-0.0111	0.2281	0.2806	0.2563	0.3712	0.3943	0.537	0.406	0.089	0.4373	-0.0603	0.8795	0.059	0.8861	0.0253	0.8457	-0.0091	0.9218	0.919	0.9126	0.0791	0.564	-0.0884	-0.0165	0.115	0.009	0.1105	-0.0321	0.1346	0.228	0.1538	0.1921
L_LDL_C_pct	0.3102	-0.1498	0.142	-0.2017	0.1364	0.6804	-0.0201	-0.4512	-0.0444	0.3348	0.1323	0.373	-0.2351	0.3829	0.5905	0.2279	-0.1736	0.1986	-0.4899	0.7737	0.7886	0.7102	0.7159	0.6067	0.6678	0.7211	-0.5009	0.071078	0.6076	0.8229	0.5944	0.7397	0.6351	0.73397	0.4877	0.316	0.4535	-0.225	-0.4947	-0.8746	-0.4503	0.7498	0.7924	0.7607	0.8135	0.712	0.5252	0.74	0.76
L_LDL_CE	-0.1434	0.0978	-0.1449	0.1428	0.1439	0.4206	0.9151	0.4761	0.049	0.779	0.0208	0.9822	0.1062	0.5747	0.0276	-0.0582	0.0996	-0.0311	0.3046	0.2038	0.1774	0.3035	0.3358	0.5035	0.3557	0.0026	0.5365	-0.0595	0.8269	-0.0524	0.8365	-0.0744	0.7853	-0.1196	0.8863	0.899	0.8812	0.1209	0.6488	0.0262	0.047	0.0244	-0.0958	0.0192	-0.136	0.0465	0.1421	0.0686	0.1074
L_LDL_CE_pct	-0.2043	0.0887	-0.1659	0.2396	0.1877	0.1947	0.6176	0.3845	0.1286	0.5207	-0.0343	0.4921	0.2038	0.3745	-0.232	-0.1173	0.1473	-0.0418	0.4749	-0.0975	-0.1135	-0.0319	0.0781	0.298	0.128	-0.3048	0.7303	0.0683	0.1626	-0.4531	0.1866	-0.3968	0.0897	-0.5639	0.2561	0.271	0.2684	0.2328	0.6218	0.4387	0.3176	-0.3137	-0.4426	-0.3122	-0.4228	-0.3141	-0.4292	-0.2547	-0.2201
L_LDL_FC	0.0175	0.0204	-0.0455	0.0011	0.1263	0.5687	0.7102	0.2172	-0.0043	0.7124	0.0728	0.9409	-0.0327	0.572	0.2871	0.0513	-0.004	0.0456	-0.0022	0.4763	0.4598	0.5343	0.533	0.5951	0.5216	0.326	0.1334	-0.0582	0.9634	0.3583	0.9613	0.2924	0.954	0.29696	0.9549	0.9088	0.9348	-0.032	0.2882	-0.3957	-0.1941	0.3598	0.2983	0.3577	0.2581	0.37	0.4473	0.3815	0.4155
L_LDL_FC_pct	0.3916	-0.1592	0.2389	-0.3193	0.0004	0.5126	-0.4773	-0.7065	-0.1114	-0.0505	0.1463	-0.072	-0.3081	0.096	0.6407	0.2586	-0.2393	0.2026	-0.6924	0.7353	0.7605	0.6306	0.608	0.3584	0.549	0.8276	-0.8162	0.020352	0.3439	0.9154	0.318	0.7969	0.4107	0.90605	0.186	0.0146	0.1516	-0.2436	-0.7883	-0.9537	-0.5785	0.8301	0.9047	0.8411	0.9143	0.7906	0.6429	0.7997	0.7941
L_LDL_L	-0.1338	0.0954	-0.1383	0.1309	0.1356	0.4293	0.9071	0.4642	0.0397	0.7752	0.0254	0.9879	0.0956	0.5732	0.0488	-0.0515	0.093	-0.0292	0.2812	0.2233	0.197	0.3219	0.3491	0.5065	0.3668	0.0294	0.5059	-0.0672	0.853	-0.0194	0.8612	-0.0475	0.8152	-0.080985	0.9079	0.9195	0.9013	0.1098	0.6308	-0.0067	0.0238	0.0516	-0.0661	0.0462	-0.1101	0.0745	0.1824	0.0939	0.1317
L_LDL_P	-0.1756	0.0937	-0.1983	0.1631	0.0852	0.1124	0.9885	0.7339	0.032	0.5984	0.0232	0.9144	0.184	0.4452	-0.1176	-0.0566	0.101	-0.0357	0.383	-0.0733	-0.1035	0.0449	0.051	0.1855	0.0686	-0.1612	0.6101	-0.0565	0.6894	-0.3298	0.6925	-0.402	0.6674	-0.2425	0.7877	0.8803	0.824	0.5034	0.7843	0.2412	0.1374	-0.1705	-0.2236	-0.177	-0.2757	-0.1425	0.1249	-0.1379	-0.0951
L_LDL_PL	-0.1206	0.08	-0.135	0.109	0.1237	0.4237	0.8806	0.4461	0.0294	0.7397	0.0345	0.997	0.0639	0.5502	0.0754	-0.0415	0.0829	-0.0343	0.25	0.2336	0.2105	0.3211	0.3467	0.5017	0.3609	0.039	0.4306	-0.0721	0.8783	0.0644	0.8844	0.0271	0.8458	1.3295e-05	0.919	0.9333	0.9073	0.0643	0.5633	-0.0889	-0.0052	0.0658	-0.0273	0.0614	-0.0667	0.0854	0.2032	0.1034	0.1393
L_LDL_PL_pct	0.1569	-0.1448	0.0972	-0.2122	-0.1607	-0.202	-0.6859	-0.4265	-0.1056	-0.6409	0.0635	-0.4825	-0.256	-0.4424	0.1736	0.0906	-0.1108	-0.0281	-0.3531	-0.0161	0.0228	-0.1561	-0.1489	-0.2542	-0.1751	0.0835	-0.7143	-0.0127	-0.2777	0.5388	-0.2979	0.4776	-0.2183	0.5589	-0.4045	-0.4008	-0.437	-0.2857	-0.7635	-0.5162	-0.2239	0.0842	0.2755	0.0967	0.3237	0.0417	0.0186	0.0397	0.0066
L_LDL_TG	-0.3547	0.212	-0.2171	0.2934	0.0442	-0.102	0.8096	0.718	0.0782	0.472	-0.0954	0.5413	0.312	0.2449	-0.4261	-0.2188	0.2144	-0.149	0.6358	-0.3753	-0.4124	-0.2316	-0.2017	0.0117	-0.1438	-0.497	0.9156	-0.0937	0.2147	-0.7733	0.2353	-0.7267	0.1516	-0.7413	0.3738	0.4989	0.403	0.3581	0.9985	0.7811	0.3939	-0.5122	-0.6835	-0.5255	-0.7357	-0.4629	-0.274	-0.459	-0.4378
L_LDL_TG_pct	-0.3341	0.1952	-0.1509	0.2551	-0.0642	-0.5357	0.259	0.5517	0.0836	-0.0718	-0.1477	-0.1697	0.3071	-0.1857	-0.59	-0.2366	0.1853	-0.159	0.5605	-0.6811	-0.7087	-0.5734	-0.5845	-0.4516	-0.5337	-0.666	0.7	-0.0656	-0.4602	-0.9381	-0.4409	-0.8395	-0.5062	-0.86268	-0.306	-0.1571	-0.2628	0.3044	0.722	0.9773	0.4786	-0.692	-0.7971	-0.7064	-0.832	-0.6427	-0.4677	-0.6674	-0.6726
L_VLDL_C	-0.368	0.1189	-0.293	0.3382	0.0402	-0.3444	0.7383	0.8147	0.0691	0.2469	-0.0784	0.4101	0.3184	0.0496	-0.591	-0.2113	0.2326	-0.2009	0.6991	-0.6273	-0.6552	-0.5098	-0.4564	-0.206	-0.3931	-0.728	0.918	-0.0031	-0.0075	-0.8154	0.015	-0.756	-0.0733	-0.7996	0.1461	0.3282	0.1817	0.3872	0.8861	0.809	0.5338	-0.7553	-0.8387	-0.764	-0.8541	-0.7201	-0.5285	-0.7095	-0.6871
L_VLDL_C_pct	0.2749	-0.0723	0.1063	-0.3085	-0.0075	0.2154	0.1438	-0.01	-0.0733	0.0702	0.1472	0.3881	-0.1277	0.2325	0.5136	0.2179	-0.1839	0.1944	-0.4257	0.3838	0.3901	0.3547	0.2898	0.1287	0.2295	0.5004	-0.4553	-0.1024	0.6107	0.4783	0.5777	0.2913	0.6936	0.6884	0.5497	0.5176	0.5738	0.2876	-0.2198	-0.6	-0.487	0.4991	0.6161	0.5045	0.5791	0.4817	0.6561	0.4648	0.4802
L_VLDL_CE	-0.3498	0.111	-0.2955	0.3221	0.0462	-0.3063	0.8025	0.8428	0.0601	0.2978	-0.0602	0.4869	0.319	0.1017	-0.55	-0.1922	0.2171	-0.1799	0.6771	-0.5841	-0.6136	-0.4607	-0.4131	-0.1758	-0.3535	-0.6765	0.9154	-0.0069	0.085	-0.7894	0.1056	-0.7461	0.0231	-0.7598	0.2388	0.4189	0.2786	0.4379	0.9059	0.7668	0.4979	-0.706	-0.7891	-0.7149	-0.8123	-0.6695	-0.4553	-0.6604	-0.6344
L_VLDL_CE_pct	0.326	-0.1155	0.1425	-0.3218	0.0017	0.3387	0.01	-0.2015	-0.1074	0.089	0.1618	0.2949	-0.1768	0.2576	0.6055	0.2453	-0.2191	0.2283	-0.5341	0.5371	0.5452	0.4975	0.4313	0.2197	0.3678	0.662	-0.5619	-0.06579	0.6015	0.6084	0.569	0.4358	0.684	0.77269	0.5167	0.4351	0.5317	0.1858	-0.3612	-0.7225	-0.5449	0.6606	0.7546	0.666	0.7184	0.6421	0.7414	0.6269	0.6379
L_VLDL_FC	-0.3802	0.1248	-0.2876	0.3481	0.0342	-0.3769	0.6743	0.7835	0.0773	0.1977	-0.0929	0.3385	0.3146	0.0012	-0.6225	-0.2246	0.2432	-0.2169	0.7108	-0.6606	-0.6865	-0.5496	-0.4921	-0.2326	-0.4264	-0.7672	0.9095	0.0006	-0.0893	-0.829	-0.0654	-0.7559	-0.1579	-0.8262	0.0624	0.245	0.0939	0.3383	0.8586	0.8372	0.5589	-0.792	-0.8739	-0.8004	-0.882	-0.7583	-0.5882	-0.7468	-0.7278
L_VLDL_FC_pct	-0.0963	0.1338	-0.0934	-0.0745	-0.0371	-0.3429	0.5608	0.6824	0.109	-0.0253	0.0104	0.5082	0.1304	0.0163	-0.1183	-0.0335	0.0472	-0.0346	0.2418	-0.3929	-0.3975	-0.3675	-0.3826	-0.2632	-0.3924	-0.3919	0.227	-0.1909	0.2996	-0.3069	0.2835	-0.4445	0.3366	-0.039293	0.3643	0.5323	0.4069	0.4935	0.4613	0.228	0.0099	-0.3878	-0.2688	-0.3854	-0.2937	-0.3913	-0.0475	-0.4023	-0.3818
L_VLDL_L	-0.3788	0.1166	-0.2859	0.3591	0.0367	-0.3645	0.6402	0.7487	0.0701	0.1962	-0.0964	0.3013	0.311	-0.0069	-0.6302	-0.2242	0.2421	-0.2184	0.7059	-0.649	-0.6749	-0.5387	-0.4784	-0.2239	-0.4109	-0.7551	0.907	0.0148	-0.1215	-0.823	-0.096	-0.7392	-0.194	-0.8398	0.0282	0.2027	0.0577	0.3123	0.8382	0.8368	0.5679	-0.7818	-0.8712	-0.7904	-0.8765	-0.7477	-0.5995	-0.7348	-0.7168
L_VLDL_P	-0.3789	0.1213	-0.2858	0.3555	0.0349	-0.3692	0.6542	0.7617	0.0727	0.2025	-0.0969	0.3114	0.3147	-0.0036	-0.6296	-0.2252	0.2419	-0.2163	0.7061	-0.6502	-0.6769	-0.5369	-0.4822	-0.2273	-0.4162	-0.7555	0.9125	0.0077	-0.1093	-0.8324	-0.0843	-0.7494	-0.1805	-0.8405	0.0425	0.2195	0.073	0.3185	0.852	0.8456	0.5637	-0.7798	-0.8708	-0.7888	-0.8796	-0.7441	-0.5862	-0.7341	-0.7159
L_VLDL_PL	-0.3796	0.1195	-0.288	0.349	0.0295	-0.3972	0.6528	0.7776	0.0706	0.1814	-0.0993	0.3059	0.3142	-0.0206	-0.6366	-0.2236	0.2384	-0.2144	0.7025	-0.672	-0.6985	-0.5594	-0.5092	-0.2521	-0.4447	-0.7741	0.9038	0.0055	-0.1179	-0.8392	-0.0934	-0.7567	-0.1875	-0.83999	0.0345	0.2183	0.0663	0.3244	0.8509	0.8512	0.5629	-0.7962	-0.8785	-0.8053	-0.8872	-0.7604	-0.5906	-0.7532	-0.7355
L_VLDL_PL_pct	-0.3492	0.138	-0.2697	0.2334	-0.0265	-0.5369	0.7062	0.9051	0.0724	0.1047	-0.0906	0.3416	0.3123	-0.0878	-0.6242	-0.1866	0.1768	-0.1604	0.6248	-0.7361	-0.7651	-0.6179	-0.6253	-0.388	-0.583	-0.7964	0.8069	-0.064	-0.0534	-0.8533	-0.0363	-0.7991	-0.1016	-0.76382	0.1068	0.3327	0.1535	0.4095	0.8678	0.8454	0.452	-0.797	-0.8303	-0.8087	-0.8594	-0.7547	-0.4668	-0.7787	-0.7625
L_VLDL_TG	-0.3786	0.1137	-0.276	0.3687	0.0378	-0.3533	0.5763	0.6916	0.0723	0.1781	-0.1034	0.2404	0.3007	-0.0287	-0.6404	-0.2281	0.2448	-0.2252	0.7008	-0.6382	-0.6626	-0.5334	-0.4673	-0.2147	-0.3977	-0.7486	0.8877	0.0286	-0.1792	-0.8049	-0.1518	-0.708	-0.2562	-0.8484	-0.0349	0.1282	-0.0102	0.2581	0.794	0.8301	0.579	-0.7757	-0.8697	-0.7839	-0.868	-0.743	-0.6301	-0.7271	-0.7114
L_VLDL_TG_pct	-0.0175	-0.0356	0.0897	0.1291	0.0269	0.2047	-0.6148	-0.6357	0.0084	-0.1025	-0.0721	-0.583	-0.1073	-0.1229	-0.0118	-0.0803	0.054	-0.0753	-0.0496	0.1931	0.2055	0.1432	0.1992	0.183	0.224	0.115	-0.141	0.1345	-0.4954	0.1626	-0.4766	0.3106	-0.539	-0.0939	-0.5508	-0.6852	-0.6098	-0.5973	-0.4045	-0.0364	0.1339	0.1246	0.0212	0.1263	0.0695	0.1152	-0.2521	0.1427	0.1157
LA	-0.2	0.1503	-0.1318	0.1971	0.0863	0.4159	0.7796	0.366	0.0888	0.7935	0.0299	0.6908	0.2148	0.3916	-0.2607	-0.09	0.0977	-0.0185	0.4233	0.1331	0.1033	0.242	0.3138	0.4787	0.361	-0.0513	0.7874	-0.0079	0.5299	-0.326	0.5534	-0.2404	0.4533	-0.4923	0.6211	0.6322	0.6248	0.1592	0.7332	0.3164	0.1283	-0.0582	-0.2887	-0.0651	-0.3211	-0.031	-0.0826	0.0055	0.0402
LA_pct	0.3705	-0.1722	0.1689	-0.3273	-0.0097	0.3359	-0.2637	-0.4211	-0.0494	-0.0388	0.1733	0.0029	-0.1675	-0.083	0.3136	0.2907	-0.3052	0.2991	-0.5844	0.5113	0.5332	0.4218	0.4031	0.2181	0.3398	0.6215	-0.564	0.046	0.2637	0.5943	0.2428	0.5128	0.3173	0.6128	0.1548	0.0486	0.1563	0.0551	-0.5512	-0.6875	-0.5479	0.6176	0.7362	0.6311	0.7605	0.57	0.4604	0.5817	0.5984
Lactate	-0.5702	-0.0086	-0.0649	0.2967	-0.0107	-0.0898	0.1113	0.1461	0.3128	0.0585	0.0208	-0.0024	0.0309	-0.0852	-0.2909	-0.2497	-0.2055	-0.1026	0.3248	-0.1961	-0.204	-0.1643	-0.1338	-0.0422	-0.1028	-0.2566	0.3121	-0.1519	-0.1267	-0.3083	-0.1159	-0.2595	-0.1561	-0.3336	-0.0778	-0.0302	-0.0772	0.0292	0.2764	0.3433	0.2117	-0.2589	-0.324	-0.2627	-0.3229	-0.2459	-0.2487	-0.2377	-0.2404
LDL_C	-0.1713	0.1097	-0.1628	0.1622	0.1378	0.3375	0.9367	0.5464	0.07	0.7312	0.0124	0.9797	0.125	0.5262	-0.0396	-0.0753	0.1202	-0.0542	0.3606	0.1078	0.082	0.2078	0.2438	0.4361	0.2666	-0.096	0.5743	-0.0621	0.7785	-0.1153	0.7886	-0.1385	0.7358	-0.1696	0.8458	0.8826	0.8426	0.144	0.6845	0.0904	0.0964	-0.0753	-0.1758	-0.0799	-0.2103	-0.0542	0.0668	-0.0319	0.0077
LDL_CE	-0.2156	0.1291	-0.1874	0.2018	0.1355	0.2792	0.958	0.6	0.0796	0.7215	-0.0023	0.9455	0.1655	0.4993	-0.1258	-0.106	0.1486	-0.0781	0.4421	0.0165	-0.0114	0.1257	0.1734	0.389	0.2066	-0.192	0.684	-0.0582	0.7	-0.2457	0.7137	-0.2531	0.6482	-0.3001	0.7862	0.8407	0.7876	0.1901	0.77	0.2254	0.1682	-0.1789	-0.2984	-0.1842	-0.3317	-0.1548	-0.0356	-0.129	-0.0898
LDL_FC	-0.0234	0.04	-0.0731	0.028	0.1286	0.4755	0.7705	0.3256	0.0298	0.6788	0.0549	0.9726	-0.0059	0.5481	0.2194	0.0233	0.0243	0.0211	0.0823	0.3629	0.3465	0.4235	0.4263	0.5288	0.4173	0.1971	0.194	-0.0679	0.9221	0.2681	0.9207	0.1978	0.9108	0.2285	0.9272	0.9083	0.911	0.0097	0.361	-0.3061	-0.1258	0.2345	0.1986	0.2331	0.165	0.2429	0.3529	0.2553	0.2918
LDL_L	-0.1984	0.1252	-0.1769	0.1831	0.1299	0.2929	0.9544	0.5888	0.074	0.7192	0.0016	0.9643	0.1495	0.5084	-0.0869	-0.0947	0.1368	-0.0694	0.4079	0.0483	0.0209	0.155	0.1941	0.3973	0.222	-0.1531	0.6337	-0.0677	0.7396	-0.1968	0.751	-0.2157	0.6939	-0.2397	0.8191	0.8695	0.8194	0.1811	0.7432	0.1735	0.1361	-0.1369	-0.2458	-0.1422	-0.2827	-0.1132	0.0225	-0.0909	-0.0518
LDL_P	-0.2148	0.1071	-0.222	0.2046	0.0881	0.0636	0.9974	0.7712	0.0539	0.5812	0.0119	0.8919	0.2106	0.4079	-0.1998	-0.0903	0.1378	-0.0741	0.4626	-0.1569	-0.1874	-0.0352	-0.0149	0.154	0.0118	-0.2636	0.6962	-0.054982	0.6204	-0.4094	0.627	-0.4658	0.5891	-0.33712	0.7294	0.8371	0.7624	0.4788	0.8353	0.3367	0.2122	-0.2755	-0.3395	-0.282	-0.3855	-0.247	0.009	-0.2371	-0.1948
LDL_PL	-0.1839	0.1158	-0.1715	0.1611	0.119	0.2739	0.942	0.5918	0.0706	0.6813	0.0047	0.9804	0.1245	0.4933	-0.0573	-0.0842	0.1253	-0.0679	0.3787	0.0504	0.0255	0.1485	0.1809	0.3792	0.2028	-0.1461	0.5588	-0.0744	0.7637	-0.1341	0.7723	-0.168	0.7257	-0.164	0.8326	0.887	0.8312	0.1661	0.692	0.1069	0.1115	-0.1249	-0.2023	-0.1293	-0.2363	-0.1042	0.0558	-0.0852	-0.0467
LDL_size	0.2529	-0.0747	0.1536	-0.2825	0.0033	0.4786	-0.0299	-0.3154	-0.1955	0.1996	0.0858	0.2295	-0.1811	0.3515	0.6311	0.2262	-0.2435	0.2745	-0.534	0.651	0.6569	0.6174	0.5774	0.3438	0.5325	0.7566	-0.5167	-0.0145	0.5532	0.5158	0.5292	0.3943	0.6124	0.6179	0.4784	0.3566	0.4968	0.2435	-0.292	-0.6298	-0.5497	0.7475	0.772	0.7515	0.7331	0.7333	0.7714	0.7291	0.7341
LDL_TG	-0.3624	0.2045	-0.2263	0.3089	0.0475	-0.1376	0.798	0.7301	0.0899	0.4478	-0.0978	0.5103	0.3186	0.2133	-0.4657	-0.2235	0.2226	-0.1579	0.6565	-0.4123	-0.449	-0.2705	-0.2401	-0.0167	-0.182	-0.5363	0.9309	-0.0776	0.1647	-0.7997	0.1865	-0.7434	0.0996	-0.7716	0.3259	0.4571	0.3556	0.3507	0.9916	0.8097	0.4281	-0.5492	-0.714	-0.5622	-0.7611	-0.5011	-0.3203	-0.4979	-0.4763
Leu	-0.2592	0.0344	-0.1533	0.4055	0.0541	-0.3258	0.1755	0.3491	0.0029	-0.0775	-0.1454	-0.0204	0.1803	-0.0156	-0.2695	-0.0897	0.1833	-0.2346	0.3749	-0.4656	-0.4745	-0.4233	-0.3851	-0.2462	-0.3435	-0.5123	0.4347	0.1586	-0.2533	-0.4639	-0.2403	-0.4123	-0.2885	-0.4734	-0.1833	-0.0808	-0.1804	0.0731	0.3677	0.5064	0.9655	-0.5303	-0.5635	-0.5338	-0.5613	-0.5153	-0.4277	-0.5074	-0.5097
M_HDL_C	0.1436	0.0328	0.2041	-0.0934	0.1507	0.9757	-0.1081	-0.7252	-0.016	0.685	0.0533	0.2278	-0.2184	0.4889	0.4896	0.0694	-0.0686	0.1184	-0.331	0.9725	0.9688	0.9657	0.976	0.9377	0.9707	0.7523	-0.2541	0.0128	0.5617	0.7602	0.5753	0.8712	0.5206	0.39965	0.4688	0.2149	0.3874	-0.7869	-0.3222	-0.6601	-0.3925	0.8298	0.6035	0.8253	0.5892	0.8391	0.4411	0.8548	0.8459
M_HDL_C_pct	0.3556	-0.0796	0.2982	-0.3046	0.0637	0.5949	-0.5027	-0.7766	0.0082	0.0204	0.113	-0.0866	-0.3143	0.1499	0.6438	0.2241	-0.2108	0.2249	-0.6365	0.8025	0.8296	0.6881	0.6743	0.4736	0.6134	0.816	-0.8209	0.0002	0.2721	0.891	0.2507	0.802	0.3289	0.8494	0.118	-0.0993	0.0751	-0.3662	-0.7759	-0.9029	-0.5644	0.8498	0.9181	0.8626	0.943	0.8028	0.5635	0.8199	0.8155
M_HDL_CE	0.1513	0.0311	0.2139	-0.1061	0.1503	0.9654	-0.1388	-0.7438	-0.0083	0.6578	0.0527	0.2074	-0.2302	0.4689	0.4955	0.0743	-0.0748	0.1218	-0.3472	0.9729	0.9712	0.9588	0.9672	0.9297	0.959	0.7506	-0.2915	0.0123	0.5434	0.7871	0.5564	0.8981	0.504	0.42394	0.4444	0.1891	0.3611	-0.8121	-0.3604	-0.6846	-0.4037	0.8329	0.6192	0.829	0.6093	0.8395	0.433	0.8544	0.8445
M_HDL_CE_pct	0.3561	-0.0844	0.3051	-0.3246	0.0527	0.4791	-0.5853	-0.767	0.0315	-0.1209	0.1038	-0.173	-0.324	0.0459	0.6052	0.2261	-0.2153	0.2184	-0.6384	0.7026	0.7364	0.5661	0.5561	0.3708	0.4914	0.7224	-0.8848	0.001	0.1553	0.8824	0.1322	0.7892	0.2183	0.8579	-0.0061	-0.2038	-0.0491	-0.3754	-0.8457	-0.8921	-0.5497	0.7601	0.8808	0.7758	0.9212	0.703	0.4692	0.721	0.7144
M_HDL_FC	0.1089	0.0412	0.1622	-0.0402	0.1513	0.9988	0.0207	-0.634	-0.0452	0.7835	0.0542	0.3111	-0.1665	0.5596	0.4535	0.048	-0.0413	0.1014	-0.2568	0.9507	0.9388	0.9748	0.9926	0.9539	0.9998	0.7415	-0.1004	0.0149	0.6264	0.6447	0.6422	0.7554	0.5775	0.2963	0.5589	0.3164	0.4865	-0.6815	-0.1635	-0.5557	-0.3393	0.7986	0.5277	0.7912	0.4978	0.8191	0.4614	0.8377	0.833
M_HDL_FC_pct	0.2475	-0.0387	0.1861	-0.1297	0.1044	0.917	-0.0279	-0.6101	-0.1019	0.5847	0.1112	0.2948	-0.1881	0.5317	0.6246	0.1557	-0.1356	0.1866	-0.4495	0.9784	0.9728	0.9809	0.9725	0.7798	0.9496	0.9586	-0.3109	0.007	0.6728	0.6613	0.6644	0.6215	0.6875	0.5606	0.5878	0.3538	0.5534	-0.2296	-0.2644	-0.6778	-0.4644	0.9599	0.7942	0.9585	0.7522	0.9627	0.7641	0.9802	0.9874
M_HDL_L	0.0495	0.0723	0.1482	-0.0063	0.1673	0.9898	0.0535	-0.6081	-0.0177	0.8424	0.0259	0.325	-0.1575	0.5517	0.37	0.0058	-0.0068	0.0651	-0.1783	0.9089	0.8939	0.944	0.9607	0.9887	0.9764	0.6284	-0.025	0.0176	0.6022	0.6311	0.6274	0.8032	0.5289	0.19307	0.5423	0.3073	0.4561	-0.8605	-0.1241	-0.5028	-0.2806	0.7136	0.415	0.7033	0.3918	0.7426	0.3352	0.7552	0.7467
M_HDL_P	0.0923	0.054	0.1668	-0.0387	0.1659	0.9973	0.0264	-0.6336	-0.0156	0.8128	0.0442	0.321	-0.1746	0.5448	0.4155	0.0378	-0.0328	0.092	-0.2403	0.9466	0.9339	0.9726	0.9806	0.9812	0.9864	0.6914	-0.1002	0.0179	0.6219	0.6852	0.6426	0.8334	0.5604	0.2771	0.5516	0.309	0.4686	-0.8265	-0.1846	-0.5719	-0.329	0.7743	0.5007	0.7654	0.4778	0.7982	0.4018	0.8095	0.8032
M_HDL_PL	-0.004	0.0909	0.1161	0.0407	0.1636	0.9669	0.1059	-0.5519	-0.0274	0.8794	0.0075	0.3348	-0.1257	0.5571	0.2985	-0.0327	0.0275	0.0294	-0.0935	0.8466	0.8276	0.8977	0.9241	0.9806	0.9528	0.546	0.0886	0.0202	0.5795	0.5424	0.61	0.7415	0.4917	0.073863	0.5369	0.3176	0.4503	-0.8704	-0.0294	-0.4009	-0.2112	0.6287	0.2977	0.6161	0.2714	0.6655	0.2588	0.6793	0.669
M_HDL_PL_pct	-0.348	0.0666	-0.2768	0.2795	-0.1156	-0.6999	0.3089	0.6934	-0.0431	-0.2118	-0.1319	-0.1001	0.2651	-0.2558	-0.6264	-0.2338	0.2047	-0.2519	0.5999	-0.8632	-0.8823	-0.7761	-0.7586	-0.5939	-0.6972	-0.8397	0.667	0.001	-0.4382	-0.8561	-0.4204	-0.7848	-0.4834	-0.78935	-0.3016	-0.0803	-0.2569	0.3805	0.6271	0.8662	0.5643	-0.8804	-0.9034	-0.891	-0.9139	-0.8404	-0.5965	-0.8582	-0.865
M_HDL_TG	-0.3608	0.1431	-0.2513	0.3405	0.06	-0.0384	0.6737	0.5487	0.0243	0.5385	-0.0896	0.3679	0.2891	0.1794	-0.5334	-0.2322	0.2214	-0.1874	0.6265	-0.3474	-0.3875	-0.1964	-0.1571	0.0946	-0.0797	-0.5346	0.9938	0.0075	0.0955	-0.6504	0.1354	-0.456	-0.0155	-0.873	0.2436	0.3462	0.2446	-0.0609	0.8693	0.7343	0.4532	-0.53	-0.7955	-0.5488	-0.8364	-0.4647	-0.4491	-0.4657	-0.4584
M_HDL_TG_pct	-0.3469	0.0856	-0.3	0.309	-0.0261	-0.5096	0.6071	0.8041	0.0199	0.1017	-0.0959	0.2054	0.3332	-0.0807	-0.6356	-0.2098	0.2061	-0.1983	0.637	-0.7357	-0.767	-0.6078	-0.5989	-0.3816	-0.5415	-0.7741	0.883	-0.0006	-0.1585	-0.8722	-0.1354	-0.7751	-0.2211	-0.85115	0.0009	0.2071	0.041	0.3344	0.8372	0.8853	0.5442	-0.8004	-0.8908	-0.814	-0.9216	-0.7505	-0.5239	-0.7673	-0.7557
M_LDL_C	-0.2792	0.1544	-0.2209	0.2457	0.1222	0.1031	0.9422	0.6998	0.1192	0.5961	-0.0291	0.8662	0.2089	0.3825	-0.2726	-0.1521	0.1942	-0.1291	0.5639	-0.1952	-0.2204	-0.0908	-0.0241	0.2435	0.0197	-0.4117	0.7745	-0.060723	0.5259	-0.4121	0.5421	-0.4108	0.4684	-0.44607	0.63	0.7279	0.6346	0.2281	0.8316	0.4028	0.2867	-0.4042	-0.4981	-0.4081	-0.515	-0.3845	-0.2477	-0.353	-0.3155
M_LDL_C_pct	0.1984	-0.177	0.0087	-0.0797	0.1453	0.5664	0.1434	-0.2537	-0.0709	0.3443	0.1777	0.459	-0.1864	0.3043	0.3641	0.1543	-0.0408	0.0459	-0.2568	0.5505	0.5633	0.5037	0.5588	0.5273	0.5441	0.4678	-0.2451	0.0675	0.6079	0.7153	0.5995	0.6392	0.6211	0.5888	0.5132	0.4138	0.4762	-0.219	-0.343	-0.748	-0.2833	0.4717	0.4875	0.4815	0.5098	0.442	0.2977	0.4826	0.5005
M_LDL_CE	-0.3157	0.1657	-0.2402	0.2814	0.1128	0.0335	0.9238	0.7284	0.1176	0.5571	-0.0417	0.7884	0.2454	0.33	-0.3608	-0.1775	0.218	-0.153	0.6284	-0.2903	-0.3166	-0.1803	-0.1015	0.1774	-0.0469	-0.4978	0.8663	-0.0515	0.4164	-0.5393	0.4358	-0.5219	0.3513	-0.5709	0.5373	0.6522	0.5471	0.276	0.891	0.5347	0.3542	-0.5023	-0.6151	-0.5068	-0.6303	-0.4799	-0.3486	-0.4452	-0.4101
M_LDL_CE_pct	-0.3572	0.1109	-0.2652	0.3372	0.0803	-0.306	0.6934	0.7463	0.0915	0.3046	-0.07	0.3729	0.2702	0.0316	-0.631	-0.2132	0.248	-0.2207	0.6761	-0.5698	-0.6004	-0.4441	-0.4158	-0.1442	-0.355	-0.7217	0.8538	0.0282	-0.0236	-0.6596	0.0067	-0.5425	-0.1081	-0.7616	0.117	0.2792	0.137	0.1123	0.7603	0.6897	0.5274	-0.7129	-0.8074	-0.7259	-0.8108	-0.6665	-0.557	-0.6721	-0.6552
M_LDL_FC	-0.115	0.0853	-0.1244	0.089	0.1334	0.3174	0.8467	0.4878	0.0962	0.6206	0.018	0.9821	0.0552	0.4887	0.0647	-0.042	0.084	-0.0333	0.26	0.1458	0.1298	0.2101	0.2341	0.4212	0.2373	-0.0616	0.352	-0.0818	0.7972	0.0674	0.8001	0.0093	0.7747	0.0411	0.8301	0.8577	0.8173	0.0552	0.5033	-0.0934	0.0169	-0.0208	-0.0374	-0.0209	-0.0554	-0.0155	0.1149	0.0043	0.0432
M_LDL_FC_pct	0.3917	-0.1489	0.2504	-0.3461	-0.0087	0.4465	-0.547	-0.7161	-0.0815	-0.1437	0.118	-0.1373	-0.3168	0.0888	0.6861	0.2462	-0.2432	0.2154	-0.6938	0.6887	0.719	0.5656	0.5429	0.3044	0.4776	0.7761	-0.8842	-4.6012e-06	0.2461	0.881	0.2175	0.7482	0.3219	0.9147	0.0861	-0.0896	0.0548	-0.2161	-0.824	-0.9217	-0.5707	0.7876	0.9004	0.8015	0.9217	0.7382	0.5848	0.7495	0.7421
M_LDL_L	-0.2912	0.1642	-0.2238	0.2535	0.1162	0.0794	0.941	0.7135	0.122	0.5855	-0.0372	0.8465	0.2216	0.3711	-0.2937	-0.1608	0.2001	-0.1335	0.5831	-0.2237	-0.2496	-0.1165	-0.0493	0.2214	-0.0034	-0.4365	0.8007	-0.0641	0.4967	-0.458	0.5136	-0.4536	0.4379	-0.48446	0.6073	0.7105	0.6141	0.2483	0.8589	0.4498	0.3041	-0.4312	-0.5303	-0.4354	-0.5489	-0.4103	-0.2682	-0.3792	-0.3424
M_LDL_P	-0.2758	0.1267	-0.2531	0.2665	0.0971	0.0062	0.9688	0.7838	0.088	0.5431	-0.0054	0.8273	0.2426	0.343	-0.319	-0.1462	0.1969	-0.1387	0.581	-0.2758	-0.3047	-0.1568	-0.1035	0.124	-0.0598	-0.4232	0.8198	-0.0518	0.4886	-0.5141	0.5013	-0.5401	0.4413	-0.4799	0.6088	0.7329	0.6323	0.4023	0.8842	0.4754	0.3258	-0.4392	-0.5269	-0.4448	-0.5572	-0.4129	-0.2061	-0.3893	-0.3502
M_LDL_PL	-0.2768	0.1615	-0.2133	0.2301	0.112	0.0879	0.9373	0.7059	0.1264	0.5765	-0.0387	0.874	0.2005	0.3796	-0.2542	-0.1496	0.1848	-0.1228	0.5524	-0.1993	-0.2234	-0.0992	-0.0378	0.2324	0.0022	-0.4172	0.7392	-0.0711	0.5322	-0.3984	0.5473	-0.4019	0.4779	-0.4229	0.6333	0.7334	0.6373	0.223	0.8201	0.3885	0.2734	-0.4042	-0.4817	-0.4076	-0.4979	-0.3863	-0.2353	-0.3572	-0.32
M_LDL_PL_pct	0.2918	-0.108	0.2351	-0.3355	-0.1364	0.0937	-0.8105	-0.6939	-0.0866	-0.5535	0.0147	-0.4704	-0.2842	-0.1999	0.5281	0.1862	-0.2412	0.1636	-0.5961	0.3178	0.3633	0.1477	0.1691	-0.0197	0.1208	0.4347	-0.8807	-0.0148	-0.1893	0.5894	-0.2185	0.4716	-0.1084	0.6931	-0.3418	-0.447	-0.3687	-0.0862	-0.8239	-0.6128	-0.4378	0.425	0.6056	0.4453	0.66	0.3559	0.2438	0.3813	0.3593
M_LDL_TG	-0.3666	0.2021	-0.228	0.3179	0.0551	-0.1675	0.7759	0.7309	0.1122	0.4156	-0.1005	0.4796	0.3218	0.1812	-0.4947	-0.2262	0.2304	-0.1635	0.6722	-0.444	-0.4788	-0.309	-0.275	-0.0383	-0.2178	-0.5747	0.9336	-0.0668	0.1126	-0.8176	0.1346	-0.7561	0.0471	-0.78951	0.2731	0.4074	0.3017	0.3361	0.9748	0.8316	0.4545	-0.5843	-0.7375	-0.5961	-0.7773	-0.5404	-0.3727	-0.5354	-0.513
M_LDL_TG_pct	-0.301	0.1954	-0.1197	0.2552	-0.0421	-0.4422	0.2221	0.4627	0.0923	-0.006	-0.1285	-0.2115	0.3099	-0.1558	-0.5723	-0.2159	0.1616	-0.1192	0.5155	-0.5773	-0.6074	-0.4639	-0.4802	-0.3808	-0.4315	-0.5515	0.7032	-0.0393	-0.4621	-0.9156	-0.441	-0.8023	-0.5127	-0.8672	-0.3101	-0.1943	-0.2657	0.2926	0.6975	0.9519	0.4493	-0.5801	-0.7181	-0.5956	-0.7566	-0.5285	-0.4055	-0.5527	-0.5558
M_VLDL_C	-0.154	0.0553	-0.2111	0.1544	0.0856	0.1307	0.9813	0.7162	0.0078	0.602	0.0542	0.913	0.1754	0.4307	-0.1182	-0.0341	0.0889	-0.0328	0.3558	-0.0515	-0.0814	0.0658	0.0736	0.192	0.0917	-0.1251	0.5984	-0.0389	0.7152	-0.2749	0.7182	-0.3463	0.6933	-0.206	0.8065	0.9003	0.8426	0.4944	0.7426	0.1813	0.1195	-0.1415	-0.1984	-0.1481	-0.2502	-0.1126	0.1451	-0.1076	-0.0647
[truncated: 135 more rows]
[truncated: 200 more columns]

## Sheet: Table S8 - genome-wide MR
method	exposure	outcome	study	n_significant_exposure	n_significant_outcome	mr_Estimate	mr_StdError	mr_CILower	mr_CIUpper	mr_Pvalue	mr_Heterogeneity	mr_Heterogeneity_pval
ivw	Acetate	CAD	Aragam	47	2	-0.102898	0.113609	-0.325568	0.119771	0.365082	254.625	1.11392e-30
[truncated: 497 more rows]

## Sheet: Table S9 MR-IVWMR-Egger
method	locus	exposure	outcome	study	n_instruments	mr_Estimate	mr_StdError	mr_CILower	mr_CIUpper	mr_Pvalue	mr_Heterogeneity	mr_Heterogeneity_pval
[truncated: 356 more rows]

[truncated: 3 more sheets: Table S10 MRLocus, Table S11 MR-link-2, Table S12 Download paths]
